# Supplementary material for: Tris(3,4,7,8-tetra­methyl-1,10-phenanthrolin-1-ium) hexa­cyanidocobaltate(III) penta­hydrate
Source: Acta Crystallogr Sect E Struct Rep Online. 2013 Feb 9;69(Pt 3):m142. doi: 10.1107/S1600536813003632 (PMC3588511; doi:10.1107/S1600536813003632)
Supplement: Supplementary file 1 [file e-69-0m142-sup1.cif]

##############################################################################
#                                                                            #
# This CIF contains the data in a paper accepted for publication in          #
# Acta Crystallographica Section E. It conforms to the requirements of       #
# Notes for Authors for Acta Crystallographica Section E, and has been       #
# peer reviewed under the auspices of the IUCr Commission on Journals.       #
#                                                                            #
# Full details of the Crystallographic Information File format               #
# are given in the paper "The Crystallographic Information File (CIF):       #
# a New Standard Archive File for Crystallography" by S. R. Hall, F. H.      #
# Allen and I. D. Brown [Acta Cryst. (1991), A47, 655-685].                  #
#                                                                            #
# The current version of the core CIF dictionary is obtainable from          #
# ftp://ftp.iucr.org/pub/cif_core.dic.                                       #
#                                                                            #
# Software is freely available for graphical display of the structure(s)     #
# in this CIF. For information consult the CIF software page                 #
# http://www.iucr.org/resources/cif/software.                                #
#                                                                            #
# This file may be used for bona fide research purposes within the           #
# scientific community so long as proper attribution is given to the journal # 
# article from which it was obtained.                                        #
#                                                                            #
##############################################################################
data_I
_audit_creation_method     SHELXL-97
_chemical_name_systematic
;
Tris(3,4,7,8-tetramethyl-1,10-phenanthrolin-1-ium) hexacyanidocobaltate(III)
pentahydrate
;
_chemical_name_common     ?
_chemical_formula_moiety     '3(C16 H17 N2 +), C6 Co N6 3-, 5(H2 O)'
_chemical_formula_sum     'C54 H61 Co N12 O5'
_chemical_formula_iupac     '(C16 H17 N2)3 [Co (C N)6], 5H2 O'
_chemical_formula_weight     1017.08
_chemical_melting_point     ?
_symmetry_cell_setting     triclinic
_symmetry_space_group_name_H-M     'P -1'
_symmetry_space_group_name_Hall     '-P 1'
loop_
    _symmetry_equiv_pos_as_xyz
    'x, y, z'
    '-x, -y, -z'
_cell_length_a     12.836(2)
_cell_length_b     14.458(2)
_cell_length_c     16.645(3)
_cell_angle_alpha     97.216(2)
_cell_angle_beta     110.934(2)
_cell_angle_gamma     112.179(2)
_cell_volume     2547.6(7)
_cell_formula_units_Z     2
_cell_measurement_reflns_used     2791
_cell_measurement_theta_min     2.40
_cell_measurement_theta_max     25.57
_cell_measurement_temperature     173(2)
_exptl_crystal_description     plate
_exptl_crystal_colour     colourless
_exptl_crystal_size_max     0.16
_exptl_crystal_size_mid     0.15
_exptl_crystal_size_min     0.13
_exptl_crystal_density_diffrn     1.326
_exptl_crystal_density_meas     ?
_exptl_crystal_density_method     'not measured'
_exptl_crystal_F_000     1072
_exptl_absorpt_coefficient_mu     0.398
_exptl_absorpt_correction_type     multi-scan
_exptl_absorpt_process_details     '(SADABS; Bruker, 2004)'
_exptl_absorpt_correction_T_min     0.9391
_exptl_absorpt_correction_T_max     0.9501
_exptl_special_details
;
;
_diffrn_ambient_temperature     173(2)
_diffrn_radiation_type     MoK\a
_diffrn_radiation_wavelength     0.71073
_diffrn_radiation_source     'fine-focus sealed tube'
_diffrn_radiation_monochromator     graphite
_diffrn_measurement_device_type     'Bruker SMART APEX CCD'
_diffrn_measurement_method     'phi and omega scans'
_diffrn_detector_area_resol_mean     ?
_diffrn_reflns_number     19411
_diffrn_reflns_av_R_equivalents     0.0455
_diffrn_reflns_av_sigmaI/netI     0.0776
_diffrn_reflns_theta_min     1.60
_diffrn_reflns_theta_max     25.50
_diffrn_reflns_theta_full     25.50
_diffrn_measured_fraction_theta_max     0.991
_diffrn_measured_fraction_theta_full     0.991
_diffrn_reflns_limit_h_min     -15
_diffrn_reflns_limit_h_max     15
_diffrn_reflns_limit_k_min     -17
_diffrn_reflns_limit_k_max     17
_diffrn_reflns_limit_l_min     -20
_diffrn_reflns_limit_l_max     20
_diffrn_standards_number     ?
_diffrn_standards_interval_count     ?
_diffrn_standards_interval_time     ?
_diffrn_standards_decay_%     ?
_refine_special_details
;
 Refinement of F^2^ against ALL reflections.  The weighted R-factor wR and
 goodness of fit S are based on F^2^, conventional R-factors R are based
 on F, with F set to zero for negative F^2^. The threshold expression of
 F^2^ > 2sigma(F^2^) is used only for calculating R-factors(gt) etc. and is
 not relevant to the choice of reflections for refinement.  R-factors based
 on F^2^ are statistically about twice as large as those based on F, and R-
 factors based on ALL data will be even larger.
;
_reflns_number_total     9402
_reflns_number_gt     6096
_reflns_threshold_expression     I>2sigma(I)
_refine_ls_structure_factor_coef     Fsqd
_refine_ls_matrix_type     full
_refine_ls_R_factor_all     0.1029
_refine_ls_R_factor_gt     0.0575
_refine_ls_wR_factor_gt     0.1384
_refine_ls_wR_factor_ref     0.1545
_refine_ls_goodness_of_fit_ref     1.049
_refine_ls_restrained_S_all     1.049
_refine_ls_number_reflns     9402
_refine_ls_number_parameters     671
_refine_ls_number_restraints     2
_refine_ls_hydrogen_treatment     constr
_refine_ls_weighting_scheme     calc
_refine_ls_weighting_details
         'calc w=1/[\s^2^(Fo^2^)+(0.0725P)^2^+0.0000P] where P=(Fo^2^+2Fc^2^)/3'
_atom_sites_solution_hydrogens     geom
_atom_sites_solution_primary     direct
_atom_sites_solution_secondary     difmap
_refine_ls_shift/su_max     0.000
_refine_ls_shift/su_mean     0.000
_refine_diff_density_max     0.490
_refine_diff_density_min     -0.528
_refine_ls_extinction_method     none
_refine_ls_extinction_coef     ?
loop_
    _atom_type_symbol
    _atom_type_description
    _atom_type_scat_dispersion_real
    _atom_type_scat_dispersion_imag
    _atom_type_scat_source
    'C' 'C' 0.0033 0.0016
                         'International Tables Vol C Tables 4.2.6.8 and 6.1.1.4'
    'H' 'H' 0.0000 0.0000
                         'International Tables Vol C Tables 4.2.6.8 and 6.1.1.4'
    'N' 'N' 0.0061 0.0033
                         'International Tables Vol C Tables 4.2.6.8 and 6.1.1.4'
    'O' 'O' 0.0106 0.0060
                         'International Tables Vol C Tables 4.2.6.8 and 6.1.1.4'
    'Co' 'Co' 0.3494 0.9721
                         'International Tables Vol C Tables 4.2.6.8 and 6.1.1.4'
_computing_data_collection     'SMART (Bruker, 2004)'
_computing_cell_refinement     'SAINT (Bruker, 2004)'
_computing_data_reduction     'SAINT (Bruker, 2004)'
_computing_structure_solution     'SHELXTL (Sheldrick, 2008)'
_computing_structure_refinement     'SHELXTL (Sheldrick, 2008)'
_computing_molecular_graphics     'DIAMOND (Brandenburg, 2006)'
_computing_publication_material     'SHELXTL (Sheldrick, 2008)'
loop_
    _atom_site_type_symbol
    _atom_site_label
    _atom_site_fract_x
    _atom_site_fract_y
    _atom_site_fract_z
    _atom_site_U_iso_or_equiv
    _atom_site_adp_type
    _atom_site_calc_flag
    _atom_site_refinement_flags
    _atom_site_occupancy
    _atom_site_symmetry_multiplicity
    _atom_site_disorder_assembly
    _atom_site_disorder_group
    Co Co1 0.51825(4) 0.24448(3) 0.26906(3) 0.02730(15) Uani d . 1 1 . .
    O O1 0.5715(2) 0.91825(19) 0.24394(19) 0.0541(8) Uani d . 1 1 . .
    H H1A 0.5693 0.9276 0.1959 0.081 Uiso d R 1 1 . .
    H H1B 0.5740 0.9659 0.2782 0.081 Uiso d R 1 1 . .
    O O2 0.6322(2) 0.50998(19) 0.61099(15) 0.0434(7) Uani d . 1 1 . .
    H H2A 0.6087 0.5553 0.6057 0.065 Uiso d R 1 1 . .
    H H2B 0.5936 0.4611 0.5642 0.065 Uiso d R 1 1 . .
    O O3 0.4375(2) 0.5764(2) 0.26299(17) 0.0476(7) Uani d . 1 1 . .
    H H3A 0.4350 0.5284 0.2291 0.071 Uiso d R 1 1 . .
    H H3B 0.4146 0.5583 0.3010 0.071 Uiso d R 1 1 . .
    O O4 0.3853(2) 0.7174(2) 0.18589(19) 0.0585(8) Uani d . 1 1 . .
    H H4A 0.3958 0.6733 0.2097 0.088 Uiso d R 1 1 . .
    H H4B 0.4426 0.7769 0.2134 0.088 Uiso d R 1 1 . .
    N N1 0.7884(3) 0.4121(2) 0.3205(2) 0.0377(8) Uani d . 1 1 . .
    N N2 0.4217(3) 0.3833(2) 0.1708(2) 0.0401(8) Uani d . 1 1 . .
    N N3 0.5063(3) 0.3588(2) 0.4335(2) 0.0353(7) Uani d U 1 1 . .
    N N4 0.2517(3) 0.0686(2) 0.21248(19) 0.0358(7) Uani d . 1 1 . .
    N N5 0.6395(3) 0.1225(2) 0.37695(19) 0.0339(7) Uani d U 1 1 . .
    N N6 0.5074(3) 0.1270(2) 0.0956(2) 0.0417(8) Uani d . 1 1 . .
    N N7 1.1132(2) 0.5540(2) 0.16078(18) 0.0277(7) Uani d . 1 1 . .
    N N8 1.1715(2) 0.7221(2) 0.09908(17) 0.0280(7) Uani d . 1 1 . .
    H H8N 1.2393 0.7114 0.1362 0.034 Uiso d R 1 1 . .
    N N9 1.0938(2) 0.8048(2) 0.51172(17) 0.0261(6) Uani d . 1 1 . .
    H H9N 1.1790 0.8521 0.5299 0.031 Uiso d R 1 1 . .
    N N10 1.1690(3) 0.9788(2) 0.45850(18) 0.0301(7) Uani d . 1 1 . .
    N N11 0.1916(3) 0.8911(2) 0.27169(19) 0.0337(7) Uani d . 1 1 . .
    H H11N 0.1570 0.9236 0.2308 0.040 Uiso d R 1 1 . .
    N N12 -0.0457(3) 0.8539(2) 0.16862(18) 0.0309(7) Uani d . 1 1 . .
    C C1 0.6879(3) 0.3501(3) 0.3019(2) 0.0253(7) Uani d . 1 1 . .
    C C2 0.4557(3) 0.3297(2) 0.2058(2) 0.0258(8) Uani d . 1 1 . .
    C C3 0.5136(3) 0.3162(2) 0.3737(2) 0.0261(8) Uani d U 1 1 . .
    C C4 0.3490(3) 0.1353(3) 0.2331(2) 0.0262(8) Uani d . 1 1 . .
    C C5 0.5921(3) 0.1661(2) 0.3369(2) 0.0264(8) Uani d U 1 1 . .
    C C6 0.5133(3) 0.1713(3) 0.1613(2) 0.0294(8) Uani d . 1 1 . .
    C C7 1.0826(3) 0.4713(3) 0.1899(2) 0.0311(8) Uani d . 1 1 . .
    H H7 1.1490 0.4615 0.2303 0.037 Uiso calc R 1 1 . .
    C C8 0.9595(3) 0.3967(3) 0.1658(2) 0.0315(8) Uani d . 1 1 . .
    C C9 0.8617(3) 0.4075(3) 0.1050(2) 0.0313(8) Uani d . 1 1 . .
    C C10 0.8899(3) 0.4943(3) 0.0708(2) 0.0261(8) Uani d . 1 1 . .
    C C11 0.7977(3) 0.5151(3) 0.0080(2) 0.0305(8) Uani d . 1 1 . .
    H H11 0.7116 0.4669 -0.0147 0.037 Uiso calc R 1 1 . .
    C C12 0.8288(3) 0.6010(3) -0.0200(2) 0.0311(8) Uani d . 1 1 . .
    H H12 0.7642 0.6120 -0.0611 0.037 Uiso calc R 1 1 . .
    C C13 0.9569(3) 0.6759(3) 0.0105(2) 0.0260(8) Uani d . 1 1 . .
    C C14 0.9947(3) 0.7681(3) -0.0155(2) 0.0312(8) Uani d . 1 1 . .
    C C15 1.1214(3) 0.8357(3) 0.0182(2) 0.0325(8) Uani d . 1 1 . .
    C C16 1.2062(3) 0.8085(3) 0.0748(2) 0.0342(9) Uani d . 1 1 . .
    H H16 1.2931 0.8537 0.0972 0.041 Uiso calc R 1 1 . .
    C C17 1.0486(3) 0.6550(2) 0.0698(2) 0.0250(8) Uani d . 1 1 . .
    C C18 1.0173(3) 0.5644(2) 0.1015(2) 0.0244(7) Uani d . 1 1 . .
    C C19 0.9394(4) 0.3094(3) 0.2078(2) 0.0416(10) Uani d . 1 1 . .
    H H19A 0.8925 0.3134 0.2423 0.062 Uiso calc R 1 1 . .
    H H19B 1.0207 0.3157 0.2482 0.062 Uiso calc R 1 1 . .
    H H19C 0.8918 0.2419 0.1603 0.062 Uiso calc R 1 1 . .
    C C20 0.7263(3) 0.3302(3) 0.0763(3) 0.0435(10) Uani d . 1 1 . .
    H H20A 0.7233 0.2684 0.0959 0.065 Uiso calc R 1 1 . .
    H H20B 0.6799 0.3088 0.0105 0.065 Uiso calc R 1 1 . .
    H H20C 0.6884 0.3633 0.1040 0.065 Uiso calc R 1 1 . .
    C C21 0.8980(4) 0.7920(3) -0.0795(3) 0.0452(10) Uani d . 1 1 . .
    H H21A 0.8377 0.7908 -0.0560 0.068 Uiso calc R 1 1 . .
    H H21B 0.8540 0.7392 -0.1387 0.068 Uiso calc R 1 1 . .
    H H21C 0.9394 0.8614 -0.0855 0.068 Uiso calc R 1 1 . .
    C C22 1.1710(4) 0.9373(3) -0.0036(3) 0.0478(11) Uani d . 1 1 . .
    H H22A 1.1416 0.9227 -0.0690 0.072 Uiso calc R 1 1 . .
    H H22B 1.2628 0.9715 0.0263 0.072 Uiso calc R 1 1 . .
    H H22C 1.1407 0.9836 0.0178 0.072 Uiso calc R 1 1 . .
    C C23 1.0645(3) 0.7197(3) 0.5392(2) 0.0288(8) Uani d . 1 1 . .
    H H23 1.1296 0.7065 0.5766 0.035 Uiso calc R 1 1 . .
    C C24 0.9409(3) 0.6502(3) 0.5141(2) 0.0291(8) Uani d . 1 1 . .
    C C25 0.8452(3) 0.6699(3) 0.4588(2) 0.0290(8) Uani d . 1 1 . .
    C C26 0.8779(3) 0.7604(3) 0.4303(2) 0.0262(8) Uani d . 1 1 . .
    C C27 0.7880(3) 0.7885(3) 0.3745(2) 0.0306(8) Uani d . 1 1 . .
    H H27 0.7014 0.7449 0.3553 0.037 Uiso calc R 1 1 . .
    C C28 0.8232(3) 0.8757(3) 0.3482(2) 0.0303(8) Uani d . 1 1 . .
    H H28 0.7605 0.8918 0.3113 0.036 Uiso calc R 1 1 . .
    C C29 0.9525(3) 0.9445(3) 0.3743(2) 0.0281(8) Uani d . 1 1 . .
    C C30 0.9927(3) 1.0352(3) 0.3466(2) 0.0310(8) Uani d . 1 1 . .
    C C31 1.1196(3) 1.0955(3) 0.3763(2) 0.0324(8) Uani d . 1 1 . .
    C C32 1.2021(3) 1.0632(3) 0.4316(2) 0.0350(9) Uani d . 1 1 . .
    H H32 1.2892 1.1056 0.4514 0.042 Uiso calc R 1 1 . .
    C C33 1.0445(3) 0.9205(3) 0.4294(2) 0.0262(8) Uani d . 1 1 . .
    C C34 1.0047(3) 0.8277(3) 0.4572(2) 0.0256(8) Uani d . 1 1 . .
    C C35 0.9124(3) 0.5551(3) 0.5469(2) 0.0378(9) Uani d . 1 1 . .
    H H35A 0.9911 0.5556 0.5854 0.057 Uiso calc R 1 1 . .
    H H35B 0.8626 0.4916 0.4951 0.057 Uiso calc R 1 1 . .
    H H35C 0.8651 0.5564 0.5817 0.057 Uiso calc R 1 1 . .
    C C36 0.7113(3) 0.5964(3) 0.4300(2) 0.0379(9) Uani d . 1 1 . .
    H H36A 0.7061 0.5473 0.4657 0.057 Uiso calc R 1 1 . .
    H H36B 0.6723 0.5574 0.3660 0.057 Uiso calc R 1 1 . .
    H H36C 0.6673 0.6362 0.4395 0.057 Uiso calc R 1 1 . .
    C C37 0.8988(4) 1.0638(3) 0.2853(2) 0.0430(10) Uani d . 1 1 . .
    H H37A 0.9414 1.1364 0.2860 0.065 Uiso calc R 1 1 . .
    H H37B 0.8346 1.0565 0.3062 0.065 Uiso calc R 1 1 . .
    H H37C 0.8591 1.0171 0.2237 0.065 Uiso calc R 1 1 . .
    C C38 1.1727(4) 1.1939(3) 0.3510(3) 0.0439(10) Uani d . 1 1 . .
    H H38A 1.1478 1.1756 0.2860 0.066 Uiso calc R 1 1 . .
    H H38B 1.2644 1.2284 0.3839 0.066 Uiso calc R 1 1 . .
    H H38C 1.1405 1.2415 0.3668 0.066 Uiso calc R 1 1 . .
    C C39 0.3131(3) 0.9164(3) 0.3214(2) 0.0360(9) Uani d . 1 1 . .
    H H39 0.3773 0.9788 0.3237 0.043 Uiso calc R 1 1 . .
    C C40 0.3438(3) 0.8516(3) 0.3688(2) 0.0368(9) Uani d . 1 1 . .
    C C41 0.2516(3) 0.7609(3) 0.3660(2) 0.0317(8) Uani d . 1 1 . .
    C C42 0.1219(3) 0.7367(3) 0.3140(2) 0.0309(8) Uani d . 1 1 . .
    C C43 0.0205(3) 0.6466(3) 0.3087(2) 0.0318(8) Uani d . 1 1 . .
    H H43 0.0366 0.5994 0.3404 0.038 Uiso calc R 1 1 . .
    C C44 -0.1032(4) 0.6266(3) 0.2572(2) 0.0330(9) Uani d . 1 1 . .
    H H44 -0.1703 0.5663 0.2548 0.040 Uiso calc R 1 1 . .
    C C45 -0.1296(3) 0.6947(3) 0.2088(2) 0.0309(8) Uani d . 1 1 . .
    C C46 -0.2560(3) 0.6764(3) 0.1541(2) 0.0360(9) Uani d . 1 1 . .
    C C47 -0.2714(3) 0.7463(3) 0.1094(2) 0.0347(9) Uani d . 1 1 . .
    C C48 -0.1634(4) 0.8334(3) 0.1188(2) 0.0375(9) Uani d . 1 1 . .
    H H48 -0.1763 0.8811 0.0868 0.045 Uiso calc R 1 1 . .
    C C49 -0.0317(3) 0.7835(3) 0.2123(2) 0.0287(8) Uani d . 1 1 . .
    C C50 0.0968(3) 0.8043(2) 0.2669(2) 0.0255(8) Uani d . 1 1 . .
    C C51 0.4817(4) 0.8833(3) 0.4242(3) 0.0543(12) Uani d . 1 1 . .
    H H51A 0.4982 0.8859 0.4868 0.081 Uiso calc R 1 1 . .
    H H51B 0.5327 0.9524 0.4221 0.081 Uiso calc R 1 1 . .
    H H51C 0.5032 0.8318 0.3992 0.081 Uiso calc R 1 1 . .
    C C52 0.2805(4) 0.6868(3) 0.4130(3) 0.0490(11) Uani d . 1 1 . .
    H H52A 0.3684 0.7030 0.4307 0.074 Uiso calc R 1 1 . .
    H H52B 0.2263 0.6150 0.3724 0.074 Uiso calc R 1 1 . .
    H H52C 0.2660 0.6935 0.4669 0.074 Uiso calc R 1 1 . .
    C C53 -0.3644(4) 0.5837(3) 0.1475(3) 0.0545(12) Uani d . 1 1 . .
    H H53A -0.3694 0.5928 0.2052 0.082 Uiso calc R 1 1 . .
    H H53B -0.3539 0.5209 0.1334 0.082 Uiso calc R 1 1 . .
    H H53C -0.4416 0.5762 0.0997 0.082 Uiso calc R 1 1 . .
    C C54 -0.3971(4) 0.7352(3) 0.0503(3) 0.0563(12) Uani d . 1 1 . .
    H H54A -0.4462 0.6666 0.0043 0.084 Uiso calc R 1 1 . .
    H H54B -0.3868 0.7905 0.0210 0.084 Uiso calc R 1 1 . .
    H H54C -0.4407 0.7411 0.0870 0.084 Uiso calc R 1 1 . .
    O O5 0.6090(10) 0.9793(6) 0.0979(3) 0.068(3) Uani d P 0.587(15) 1 A 1
    O O5' 0.4980(14) 0.9293(7) 0.0788(5) 0.057(4) Uani d P 0.413(15) 1 A 2
    H H5A 0.5472 1.0060 0.0968 0.086 Uiso d R 1 1 . .
    H H5B 0.5442 0.9160 0.0461 0.086 Uiso d R 1 1 . .
loop_
    _atom_site_aniso_label
    _atom_site_aniso_U_11
    _atom_site_aniso_U_22
    _atom_site_aniso_U_33
    _atom_site_aniso_U_12
    _atom_site_aniso_U_13
    _atom_site_aniso_U_23
    Co1 0.0261(3) 0.0243(3) 0.0291(3) 0.0111(2) 0.0102(2) 0.0079(2)
    O1 0.0565(19) 0.0345(16) 0.0607(19) 0.0151(14) 0.0237(15) 0.0061(14)
    O2 0.0562(18) 0.0448(16) 0.0354(15) 0.0327(14) 0.0168(13) 0.0109(12)
    O3 0.0563(18) 0.0501(17) 0.0472(17) 0.0315(15) 0.0239(14) 0.0215(14)
    O4 0.0308(15) 0.0395(16) 0.081(2) 0.0111(13) 0.0029(15) 0.0265(16)
    N1 0.0292(18) 0.0346(18) 0.0413(19) 0.0100(16) 0.0124(16) 0.0105(15)
    N2 0.0347(18) 0.0395(19) 0.049(2) 0.0226(16) 0.0125(16) 0.0211(16)
    N3 0.0436(19) 0.0335(18) 0.0297(17) 0.0197(16) 0.0162(15) 0.0055(14)
    N4 0.0308(18) 0.0282(18) 0.0392(19) 0.0074(15) 0.0132(15) 0.0079(15)
    N5 0.0273(16) 0.0311(17) 0.0393(18) 0.0139(14) 0.0087(14) 0.0146(15)
    N6 0.051(2) 0.0357(19) 0.0380(19) 0.0159(17) 0.0244(17) 0.0066(16)
    N7 0.0252(16) 0.0272(16) 0.0298(16) 0.0143(14) 0.0093(13) 0.0069(13)
    N8 0.0251(16) 0.0278(16) 0.0271(16) 0.0114(14) 0.0084(13) 0.0073(13)
    N9 0.0208(15) 0.0272(16) 0.0240(15) 0.0075(13) 0.0077(12) 0.0049(13)
    N10 0.0252(16) 0.0287(17) 0.0318(17) 0.0102(14) 0.0113(14) 0.0051(14)
    N11 0.0371(18) 0.0330(17) 0.0316(17) 0.0150(15) 0.0155(15) 0.0132(14)
    N12 0.0335(17) 0.0268(16) 0.0329(17) 0.0134(14) 0.0151(14) 0.0102(14)
    C1 0.028(2) 0.0218(19) 0.0249(18) 0.0144(17) 0.0078(16) 0.0068(15)
    C2 0.0192(18) 0.0230(18) 0.0268(19) 0.0056(15) 0.0071(15) 0.0035(16)
    C3 0.0210(18) 0.0200(18) 0.031(2) 0.0078(15) 0.0056(16) 0.0110(16)
    C4 0.028(2) 0.0246(19) 0.0243(19) 0.0119(17) 0.0090(16) 0.0099(15)
    C5 0.0226(18) 0.0226(18) 0.0246(18) 0.0050(15) 0.0084(15) 0.0013(15)
    C6 0.0255(19) 0.0230(19) 0.037(2) 0.0084(16) 0.0134(17) 0.0116(17)
    C7 0.038(2) 0.034(2) 0.0273(19) 0.0232(18) 0.0132(17) 0.0095(17)
    C8 0.046(2) 0.029(2) 0.028(2) 0.0211(19) 0.0204(18) 0.0092(16)
    C9 0.038(2) 0.0253(19) 0.032(2) 0.0120(17) 0.0213(18) 0.0062(16)
    C10 0.0301(19) 0.0281(19) 0.0214(17) 0.0137(16) 0.0134(15) 0.0041(15)
    C11 0.0258(19) 0.035(2) 0.0267(19) 0.0114(17) 0.0119(16) 0.0035(16)
    C12 0.030(2) 0.042(2) 0.0250(19) 0.0196(18) 0.0122(16) 0.0104(17)
    C13 0.031(2) 0.0270(19) 0.0223(18) 0.0144(16) 0.0132(16) 0.0052(15)
    C14 0.041(2) 0.034(2) 0.0258(19) 0.0215(19) 0.0170(17) 0.0094(16)
    C15 0.045(2) 0.026(2) 0.027(2) 0.0145(18) 0.0172(18) 0.0076(16)
    C16 0.030(2) 0.027(2) 0.034(2) 0.0043(17) 0.0133(17) 0.0031(17)
    C17 0.029(2) 0.0240(19) 0.0202(17) 0.0103(16) 0.0115(15) 0.0025(15)
    C18 0.0309(19) 0.0248(18) 0.0221(18) 0.0151(16) 0.0145(16) 0.0044(15)
    C19 0.055(3) 0.037(2) 0.040(2) 0.023(2) 0.024(2) 0.0150(19)
    C20 0.037(2) 0.043(2) 0.051(3) 0.013(2) 0.024(2) 0.019(2)
    C21 0.054(3) 0.046(2) 0.048(2) 0.030(2) 0.023(2) 0.027(2)
    C22 0.057(3) 0.031(2) 0.044(2) 0.013(2) 0.017(2) 0.0133(19)
    C23 0.028(2) 0.032(2) 0.0253(19) 0.0151(17) 0.0095(16) 0.0079(16)
    C24 0.030(2) 0.031(2) 0.0238(19) 0.0128(17) 0.0129(16) 0.0045(16)
    C25 0.030(2) 0.030(2) 0.0238(18) 0.0121(17) 0.0117(16) 0.0036(15)
    C26 0.0244(19) 0.031(2) 0.0226(18) 0.0118(16) 0.0114(15) 0.0037(15)
    C27 0.0224(19) 0.034(2) 0.033(2) 0.0103(16) 0.0137(16) 0.0047(17)
    C28 0.032(2) 0.036(2) 0.0268(19) 0.0204(18) 0.0120(16) 0.0082(16)
    C29 0.031(2) 0.033(2) 0.0231(18) 0.0172(17) 0.0136(16) 0.0024(16)
    C30 0.043(2) 0.031(2) 0.0263(19) 0.0218(19) 0.0191(18) 0.0062(16)
    C31 0.040(2) 0.029(2) 0.032(2) 0.0168(18) 0.0201(18) 0.0069(16)
    C32 0.030(2) 0.031(2) 0.038(2) 0.0079(17) 0.0165(18) 0.0057(18)
    C33 0.0263(19) 0.0286(19) 0.0243(18) 0.0120(16) 0.0132(15) 0.0052(15)
    C34 0.0256(19) 0.029(2) 0.0210(18) 0.0140(16) 0.0094(15) 0.0026(15)
    C35 0.038(2) 0.034(2) 0.037(2) 0.0132(18) 0.0143(18) 0.0162(18)
    C36 0.032(2) 0.035(2) 0.040(2) 0.0110(18) 0.0131(18) 0.0139(18)
    C37 0.048(3) 0.040(2) 0.045(2) 0.025(2) 0.017(2) 0.0172(19)
    C38 0.052(3) 0.037(2) 0.056(3) 0.022(2) 0.033(2) 0.020(2)
    C39 0.032(2) 0.039(2) 0.031(2) 0.0140(18) 0.0110(18) 0.0086(18)
    C40 0.038(2) 0.045(2) 0.030(2) 0.022(2) 0.0145(18) 0.0094(18)
    C41 0.043(2) 0.030(2) 0.0228(19) 0.0201(19) 0.0131(17) 0.0053(16)
    C42 0.048(2) 0.028(2) 0.0258(19) 0.0223(18) 0.0198(18) 0.0102(16)
    C43 0.050(2) 0.0225(19) 0.031(2) 0.0163(18) 0.0248(19) 0.0128(16)
    C44 0.048(2) 0.0243(19) 0.032(2) 0.0157(18) 0.0243(19) 0.0091(16)
    C45 0.038(2) 0.0246(19) 0.033(2) 0.0118(17) 0.0221(18) 0.0054(16)
    C46 0.037(2) 0.037(2) 0.034(2) 0.0156(19) 0.0181(18) 0.0045(18)
    C47 0.030(2) 0.037(2) 0.029(2) 0.0129(18) 0.0106(17) -0.0029(17)
    C48 0.047(2) 0.041(2) 0.032(2) 0.028(2) 0.0154(19) 0.0151(18)
    C49 0.039(2) 0.0254(19) 0.0269(19) 0.0171(17) 0.0171(17) 0.0077(16)
    C50 0.032(2) 0.0208(18) 0.0228(18) 0.0085(16) 0.0156(16) 0.0026(15)
    C51 0.037(2) 0.067(3) 0.055(3) 0.026(2) 0.013(2) 0.021(2)
    C52 0.052(3) 0.044(2) 0.048(3) 0.027(2) 0.012(2) 0.016(2)
    C53 0.039(2) 0.055(3) 0.058(3) 0.012(2) 0.023(2) 0.008(2)
    C54 0.054(3) 0.066(3) 0.053(3) 0.035(3) 0.020(2) 0.019(2)
    O5 0.095(8) 0.081(5) 0.038(3) 0.064(6) 0.017(3) 0.010(3)
    O5' 0.106(11) 0.038(5) 0.049(5) 0.040(6) 0.047(6) 0.018(4)
_geom_special_details
;
All esds (except the esd in the dihedral angle between two l.s. planes) are
estimated using the full covariance matrix. The cell esds are taken into
account individually in the estimation of esds in distances, angles and
torsion angles; correlations between esds in cell parameters are only used
when they are defined by crystal symmetry. An approximate (isotropic)
treatment of cell esds is used for estimating esds involving l.s. planes.
;
loop_
    _geom_bond_atom_site_label_1
    _geom_bond_atom_site_label_2
    _geom_bond_site_symmetry_2
    _geom_bond_distance
    _geom_bond_publ_flag
    Co1 C6 . 1.932(4) ?
    Co1 C2 . 1.934(3) ?
    Co1 C3 . 1.944(4) ?
    Co1 C1 . 1.950(4) ?
    Co1 C4 . 1.953(4) ?
    Co1 C5 . 1.956(3) ?
    O1 H1A . 0.8198 ?
    O1 H1B . 0.8201 ?
    O2 H2A . 0.8200 ?
    O2 H2B . 0.8201 ?
    O3 H3A . 0.8196 ?
    O3 H3B . 0.8198 ?
    O4 H4A . 0.8198 ?
    O4 H4B . 0.8200 ?
    N1 C1 . 1.155(4) ?
    N2 C2 . 1.148(4) ?
    N3 C3 . 1.156(4) ?
    N4 C4 . 1.143(4) ?
    N5 C5 . 1.148(4) ?
    N6 C6 . 1.158(4) ?
    N7 C7 . 1.322(4) ?
    N7 C18 . 1.349(4) ?
    N8 C16 . 1.326(4) ?
    N8 C17 . 1.358(4) ?
    N8 H8N . 0.9499 ?
    N9 C23 . 1.334(4) ?
    N9 C34 . 1.364(4) ?
    N9 H9N . 0.9500 ?
    N10 C32 . 1.324(4) ?
    N10 C33 . 1.351(4) ?
    N11 C50 . 1.347(4) ?
    N11 C39 . 1.349(4) ?
    N11 H11N . 0.9497 ?
    N12 C48 . 1.328(4) ?
    N12 C49 . 1.351(4) ?
    C7 C8 . 1.404(5) ?
    C7 H7 . 0.9500 ?
    C8 C9 . 1.380(5) ?
    C8 C19 . 1.501(5) ?
    C9 C10 . 1.420(5) ?
    C9 C20 . 1.518(5) ?
    C10 C18 . 1.408(4) ?
    C10 C11 . 1.432(4) ?
    C11 C12 . 1.350(5) ?
    C11 H11 . 0.9500 ?
    C12 C13 . 1.434(4) ?
    C12 H12 . 0.9500 ?
    C13 C17 . 1.402(4) ?
    C13 C14 . 1.416(5) ?
    C14 C15 . 1.388(5) ?
    C14 C21 . 1.505(5) ?
    C15 C16 . 1.382(5) ?
    C15 C22 . 1.512(5) ?
    C16 H16 . 0.9500 ?
    C17 C18 . 1.443(4) ?
    C19 H19A . 0.9800 ?
    C19 H19B . 0.9800 ?
    C19 H19C . 0.9800 ?
    C20 H20A . 0.9800 ?
    C20 H20B . 0.9800 ?
    C20 H20C . 0.9800 ?
    C21 H21A . 0.9800 ?
    C21 H21B . 0.9800 ?
    C21 H21C . 0.9800 ?
    C22 H22A . 0.9800 ?
    C22 H22B . 0.9800 ?
    C22 H22C . 0.9800 ?
    C23 C24 . 1.385(5) ?
    C23 H23 . 0.9500 ?
    C24 C25 . 1.400(4) ?
    C24 C35 . 1.507(5) ?
    C25 C26 . 1.413(5) ?
    C25 C36 . 1.489(5) ?
    C26 C34 . 1.403(4) ?
    C26 C27 . 1.429(5) ?
    C27 C28 . 1.354(5) ?
    C27 H27 . 0.9500 ?
    C28 C29 . 1.436(5) ?
    C28 H28 . 0.9500 ?
    C29 C33 . 1.403(4) ?
    C29 C30 . 1.419(5) ?
    C30 C31 . 1.379(5) ?
    C30 C37 . 1.506(5) ?
    C31 C32 . 1.405(5) ?
    C31 C38 . 1.513(5) ?
    C32 H32 . 0.9500 ?
    C33 C34 . 1.444(5) ?
    C35 H35A . 0.9800 ?
    C35 H35B . 0.9800 ?
    C35 H35C . 0.9800 ?
    C36 H36A . 0.9800 ?
    C36 H36B . 0.9800 ?
    C36 H36C . 0.9800 ?
    C37 H37A . 0.9800 ?
    C37 H37B . 0.9800 ?
    C37 H37C . 0.9800 ?
    C38 H38A . 0.9800 ?
    C38 H38B . 0.9800 ?
    C38 H38C . 0.9800 ?
    C39 C40 . 1.379(5) ?
    C39 H39 . 0.9500 ?
    C40 C41 . 1.376(5) ?
    C40 C51 . 1.520(5) ?
    C41 C42 . 1.448(5) ?
    C41 C52 . 1.483(5) ?
    C42 C50 . 1.387(4) ?
    C42 C43 . 1.417(5) ?
    C43 C44 . 1.400(5) ?
    C43 H43 . 0.9500 ?
    C44 C45 . 1.411(5) ?
    C44 H44 . 0.9500 ?
    C45 C49 . 1.394(5) ?
    C45 C46 . 1.445(5) ?
    C46 C47 . 1.359(5) ?
    C46 C53 . 1.481(5) ?
    C47 C48 . 1.417(5) ?
    C47 C54 . 1.492(5) ?
    C48 H48 . 0.9500 ?
    C49 C50 . 1.458(5) ?
    C51 H51A . 0.9800 ?
    C51 H51B . 0.9800 ?
    C51 H51C . 0.9800 ?
    C52 H52A . 0.9800 ?
    C52 H52B . 0.9800 ?
    C52 H52C . 0.9800 ?
    C53 H53A . 0.9800 ?
    C53 H53B . 0.9800 ?
    C53 H53C . 0.9800 ?
    C54 H54A . 0.9800 ?
    C54 H54B . 0.9800 ?
    C54 H54C . 0.9800 ?
    O5 H5A . 1.0000 ?
    O5 H5B . 0.9939 ?
    O5' H5A . 0.9855 ?
    O5' H5B . 0.9867 ?
loop_
    _geom_angle_atom_site_label_1
    _geom_angle_atom_site_label_2
    _geom_angle_atom_site_label_3
    _geom_angle_site_symmetry_1
    _geom_angle_site_symmetry_3
    _geom_angle
    _geom_angle_publ_flag
    C6 Co1 C2 . . 90.88(13) ?
    C6 Co1 C3 . . 176.86(14) ?
    C2 Co1 C3 . . 87.28(13) ?
    C6 Co1 C1 . . 90.03(14) ?
    C2 Co1 C1 . . 88.46(13) ?
    C3 Co1 C1 . . 92.46(13) ?
    C6 Co1 C4 . . 87.95(13) ?
    C2 Co1 C4 . . 92.18(13) ?
    C3 Co1 C4 . . 89.57(13) ?
    C1 Co1 C4 . . 177.90(14) ?
    C6 Co1 C5 . . 90.10(13) ?
    C2 Co1 C5 . . 176.33(14) ?
    C3 Co1 C5 . . 91.90(13) ?
    C1 Co1 C5 . . 88.00(13) ?
    C4 Co1 C5 . . 91.39(13) ?
    H1A O1 H1B . . 115.0 ?
    H2A O2 H2B . . 111.5 ?
    H3A O3 H3B . . 112.9 ?
    H4A O4 H4B . . 113.3 ?
    C7 N7 C18 . . 116.3(3) ?
    C16 N8 C17 . . 121.2(3) ?
    C16 N8 H8N . . 114.3 ?
    C17 N8 H8N . . 124.5 ?
    C23 N9 C34 . . 122.2(3) ?
    C23 N9 H9N . . 120.3 ?
    C34 N9 H9N . . 117.5 ?
    C32 N10 C33 . . 115.7(3) ?
    C50 N11 C39 . . 122.5(3) ?
    C50 N11 H11N . . 108.2 ?
    C39 N11 H11N . . 129.0 ?
    C48 N12 C49 . . 115.3(3) ?
    N1 C1 Co1 . . 179.3(3) ?
    N2 C2 Co1 . . 177.6(3) ?
    N3 C3 Co1 . . 177.1(3) ?
    N4 C4 Co1 . . 177.3(3) ?
    N5 C5 Co1 . . 177.5(3) ?
    N6 C6 Co1 . . 178.4(3) ?
    N7 C7 C8 . . 125.0(3) ?
    N7 C7 H7 . . 117.5 ?
    C8 C7 H7 . . 117.5 ?
    C9 C8 C7 . . 118.4(3) ?
    C9 C8 C19 . . 122.6(3) ?
    C7 C8 C19 . . 118.9(3) ?
    C8 C9 C10 . . 118.6(3) ?
    C8 C9 C20 . . 121.3(3) ?
    C10 C9 C20 . . 120.1(3) ?
    C18 C10 C9 . . 117.3(3) ?
    C18 C10 C11 . . 118.4(3) ?
    C9 C10 C11 . . 124.3(3) ?
    C12 C11 C10 . . 122.2(3) ?
    C12 C11 H11 . . 118.9 ?
    C10 C11 H11 . . 118.9 ?
    C11 C12 C13 . . 121.7(3) ?
    C11 C12 H12 . . 119.2 ?
    C13 C12 H12 . . 119.2 ?
    C17 C13 C14 . . 119.1(3) ?
    C17 C13 C12 . . 116.9(3) ?
    C14 C13 C12 . . 124.0(3) ?
    C15 C14 C13 . . 119.4(3) ?
    C15 C14 C21 . . 120.4(3) ?
    C13 C14 C21 . . 120.2(3) ?
    C16 C15 C14 . . 118.0(3) ?
    C16 C15 C22 . . 118.6(3) ?
    C14 C15 C22 . . 123.4(3) ?
    N8 C16 C15 . . 122.9(3) ?
    N8 C16 H16 . . 118.5 ?
    C15 C16 H16 . . 118.5 ?
    N8 C17 C13 . . 119.3(3) ?
    N8 C17 C18 . . 118.4(3) ?
    C13 C17 C18 . . 122.3(3) ?
    N7 C18 C10 . . 124.2(3) ?
    N7 C18 C17 . . 117.2(3) ?
    C10 C18 C17 . . 118.5(3) ?
    C8 C19 H19A . . 109.5 ?
    C8 C19 H19B . . 109.5 ?
    H19A C19 H19B . . 109.5 ?
    C8 C19 H19C . . 109.5 ?
    H19A C19 H19C . . 109.5 ?
    H19B C19 H19C . . 109.5 ?
    C9 C20 H20A . . 109.5 ?
    C9 C20 H20B . . 109.5 ?
    H20A C20 H20B . . 109.5 ?
    C9 C20 H20C . . 109.5 ?
    H20A C20 H20C . . 109.5 ?
    H20B C20 H20C . . 109.5 ?
    C14 C21 H21A . . 109.5 ?
    C14 C21 H21B . . 109.5 ?
    H21A C21 H21B . . 109.5 ?
    C14 C21 H21C . . 109.5 ?
    H21A C21 H21C . . 109.5 ?
    H21B C21 H21C . . 109.5 ?
    C15 C22 H22A . . 109.5 ?
    C15 C22 H22B . . 109.5 ?
    H22A C22 H22B . . 109.5 ?
    C15 C22 H22C . . 109.5 ?
    H22A C22 H22C . . 109.5 ?
    H22B C22 H22C . . 109.5 ?
    N9 C23 C24 . . 121.3(3) ?
    N9 C23 H23 . . 119.4 ?
    C24 C23 H23 . . 119.4 ?
    C23 C24 C25 . . 119.1(3) ?
    C23 C24 C35 . . 119.4(3) ?
    C25 C24 C35 . . 121.5(3) ?
    C24 C25 C26 . . 118.8(3) ?
    C24 C25 C36 . . 120.6(3) ?
    C26 C25 C36 . . 120.6(3) ?
    C34 C26 C25 . . 119.6(3) ?
    C34 C26 C27 . . 116.9(3) ?
    C25 C26 C27 . . 123.5(3) ?
    C28 C27 C26 . . 121.7(3) ?
    C28 C27 H27 . . 119.1 ?
    C26 C27 H27 . . 119.1 ?
    C27 C28 C29 . . 121.9(3) ?
    C27 C28 H28 . . 119.1 ?
    C29 C28 H28 . . 119.1 ?
    C33 C29 C30 . . 117.9(3) ?
    C33 C29 C28 . . 118.7(3) ?
    C30 C29 C28 . . 123.5(3) ?
    C31 C30 C29 . . 118.3(3) ?
    C31 C30 C37 . . 121.1(3) ?
    C29 C30 C37 . . 120.6(3) ?
    C30 C31 C32 . . 118.3(3) ?
    C30 C31 C38 . . 122.7(3) ?
    C32 C31 C38 . . 119.0(3) ?
    N10 C32 C31 . . 125.6(3) ?
    N10 C32 H32 . . 117.2 ?
    C31 C32 H32 . . 117.2 ?
    N10 C33 C29 . . 124.3(3) ?
    N10 C33 C34 . . 117.3(3) ?
    C29 C33 C34 . . 118.4(3) ?
    N9 C34 C26 . . 118.9(3) ?
    N9 C34 C33 . . 118.6(3) ?
    C26 C34 C33 . . 122.5(3) ?
    C24 C35 H35A . . 109.5 ?
    C24 C35 H35B . . 109.5 ?
    H35A C35 H35B . . 109.5 ?
    C24 C35 H35C . . 109.5 ?
    H35A C35 H35C . . 109.5 ?
    H35B C35 H35C . . 109.5 ?
    C25 C36 H36A . . 109.5 ?
    C25 C36 H36B . . 109.5 ?
    H36A C36 H36B . . 109.5 ?
    C25 C36 H36C . . 109.5 ?
    H36A C36 H36C . . 109.5 ?
    H36B C36 H36C . . 109.5 ?
    C30 C37 H37A . . 109.5 ?
    C30 C37 H37B . . 109.5 ?
    H37A C37 H37B . . 109.5 ?
    C30 C37 H37C . . 109.5 ?
    H37A C37 H37C . . 109.5 ?
    H37B C37 H37C . . 109.5 ?
    C31 C38 H38A . . 109.5 ?
    C31 C38 H38B . . 109.5 ?
    H38A C38 H38B . . 109.5 ?
    C31 C38 H38C . . 109.5 ?
    H38A C38 H38C . . 109.5 ?
    H38B C38 H38C . . 109.5 ?
    N11 C39 C40 . . 119.9(4) ?
    N11 C39 H39 . . 120.1 ?
    C40 C39 H39 . . 120.1 ?
    C41 C40 C39 . . 120.6(3) ?
    C41 C40 C51 . . 121.2(3) ?
    C39 C40 C51 . . 118.1(4) ?
    C40 C41 C42 . . 118.5(3) ?
    C40 C41 C52 . . 122.4(3) ?
    C42 C41 C52 . . 119.1(3) ?
    C50 C42 C43 . . 119.1(3) ?
    C50 C42 C41 . . 118.2(3) ?
    C43 C42 C41 . . 122.7(3) ?
    C44 C43 C42 . . 120.4(3) ?
    C44 C43 H43 . . 119.8 ?
    C42 C43 H43 . . 119.8 ?
    C43 C44 C45 . . 120.9(3) ?
    C43 C44 H44 . . 119.5 ?
    C45 C44 H44 . . 119.5 ?
    C49 C45 C44 . . 119.9(3) ?
    C49 C45 C46 . . 117.4(3) ?
    C44 C45 C46 . . 122.7(3) ?
    C47 C46 C45 . . 118.1(3) ?
    C47 C46 C53 . . 121.7(4) ?
    C45 C46 C53 . . 120.2(3) ?
    C46 C47 C48 . . 118.7(3) ?
    C46 C47 C54 . . 122.9(4) ?
    C48 C47 C54 . . 118.4(4) ?
    N12 C48 C47 . . 125.4(3) ?
    N12 C48 H48 . . 117.3 ?
    C47 C48 H48 . . 117.3 ?
    N12 C49 C45 . . 125.1(3) ?
    N12 C49 C50 . . 116.1(3) ?
    C45 C49 C50 . . 118.8(3) ?
    N11 C50 C42 . . 120.2(3) ?
    N11 C50 C49 . . 118.9(3) ?
    C42 C50 C49 . . 120.9(3) ?
    C40 C51 H51A . . 109.5 ?
    C40 C51 H51B . . 109.5 ?
    H51A C51 H51B . . 109.5 ?
    C40 C51 H51C . . 109.5 ?
    H51A C51 H51C . . 109.5 ?
    H51B C51 H51C . . 109.5 ?
    C41 C52 H52A . . 109.5 ?
    C41 C52 H52B . . 109.5 ?
    H52A C52 H52B . . 109.5 ?
    C41 C52 H52C . . 109.5 ?
    H52A C52 H52C . . 109.5 ?
    H52B C52 H52C . . 109.5 ?
    C46 C53 H53A . . 109.5 ?
    C46 C53 H53B . . 109.5 ?
    H53A C53 H53B . . 109.5 ?
    C46 C53 H53C . . 109.5 ?
    H53A C53 H53C . . 109.5 ?
    H53B C53 H53C . . 109.5 ?
    C47 C54 H54A . . 109.5 ?
    C47 C54 H54B . . 109.5 ?
    H54A C54 H54B . . 109.5 ?
    C47 C54 H54C . . 109.5 ?
    H54A C54 H54C . . 109.5 ?
    H54B C54 H54C . . 109.5 ?
    H5A O5 H5B . . 92.3 ?
    H5A O5' H5B . . 93.6 ?
loop_
    _geom_hbond_atom_site_label_D
    _geom_hbond_atom_site_label_H
    _geom_hbond_atom_site_label_A
    _geom_hbond_site_symmetry_A
    _geom_hbond_distance_DH
    _geom_hbond_distance_HA
    _geom_hbond_distance_DA
    _geom_hbond_angle_DHA
    O1 H1A O5' . 0.82 1.84 2.616(7) 156.9
    O1 H1A O5 . 0.82 2.02 2.823(8) 165.3
    O1 H1B N5 1_565 0.82 2.27 3.068(4) 162.9
    O2 H2A N3 2_666 0.82 2.25 3.044(4) 164.3
    O2 H2B N3 . 0.82 2.09 2.901(4) 168.9
    O3 H3A N2 . 0.82 2.11 2.909(4) 163.1
    O3 H3B O2 2_666 0.82 2.01 2.813(3) 168.2
    O4 H4A O3 . 0.82 1.89 2.707(3) 173.4
    O4 H4B O1 . 0.82 1.94 2.735(4) 163.6
    N8 H8N O4 1_655 0.95 1.72 2.636(4) 161.2
    N9 H9N N5 2_766 0.95 2.14 2.919(4) 137.9
    N11 H11N N4 1_565 0.95 2.11 2.799(4) 127.8
data_global
_journal_date_recd_electronic     2013-01-31
_journal_date_accepted     2013-02-05
_journal_name_full     'Acta Crystallographica, Section E'
_journal_year     2013
_journal_volume     69
_journal_issue      3
_journal_page_first     m142
_journal_page_last     m142
_journal_paper_category     QM
_journal_paper_doi     10.1107/S1600536813003632
_journal_coeditor_code     RZ5042
_publ_contact_author_name     'Ai-Hua Yuan'
_publ_contact_author_address
;
School of Biology and Chemical Engineering
Jiangsu University of Science and Technology
Zhenjiang 212003
People's Republic of China
;
_publ_contact_author_email     'aihuayuan@163.com'
_publ_contact_author_fax     ?
_publ_contact_author_phone     ?
_publ_section_title
;
Tris(3,4,7,8-tetramethyl-1,10-phenanthrolin-1-ium) hexacyanidocobaltate(III)
pentahydrate
;
loop_
    _publ_author_name
    _publ_author_footnote
    _publ_author_address
    'Hu, Ai-Yun' .
;
School of Biology and Chemical Engineering
Jiangsu University of Science and Technology
Zhenjiang 212003
People's Republic of China
;
    'Yu, Deng-Yong' .
;
School of Biology and Chemical Engineering
Jiangsu University of Science and Technology
Zhenjiang 212003
People's Republic of China
;
    'Yuan, Ai-Hua' .
;
School of Biology and Chemical Engineering
Jiangsu University of Science and Technology
Zhenjiang 212003
People's Republic of China
;
