# Supplementary material for: Tris(3,4,7,8-tetra­methyl-1,10-phenanthrolin-1-ium) hexa­cyanidocobaltate(III) penta­hydrate
Source: Acta Crystallogr Sect E Struct Rep Online. 2013 Feb 9;69(Pt 3):m142. doi: 10.1107/S1600536813003632 (PMC3588511; doi:10.1107/S1600536813003632)
Supplement: Supplementary file 2 [file e-69-0m142-Isup2.hkl]

# 
# h,k,l, Fc-squared, Fo-squared, sigma(Fo-squared) and status flag 
# 
data_I
_shelx_title ' yah225 in P-1' 
_shelx_refln_list_code          4 
_shelx_F_calc_maximum      617.76 
_exptl_crystal_F_000      1072.00 
_reflns_d_resolution_high  0.8255 
 
loop_ 
 _symmetry_equiv_pos_as_xyz 
 'x, y, z' 
 '-x, -y, -z' 
 
_cell_length_a    12.8360 
_cell_length_b    14.4580 
_cell_length_c    16.6450 
_cell_angle_alpha  97.216 
_cell_angle_beta  110.934 
_cell_angle_gamma 112.179 
 
_shelx_F_squared_multiplier     1.000 
 
loop_ 
 _refln_index_h 
 _refln_index_k 
 _refln_index_l 
 _refln_F_squared_calc 
 _refln_F_squared_meas 
 _refln_F_squared_sigma 
 _refln_observed_status 
   1   0   0     8929.16     8168.96    190.70 o 
   2   0   0    12979.79    13476.97    166.17 o 
   3   0   0    10482.40    10702.60    175.01 o 
   4   0   0       43.07       26.21      8.30 o 
   5   0   0      976.21      955.46     27.75 o 
   6   0   0     1389.23     1362.56     35.36 o 
   7   0   0      597.48      632.41     28.66 o 
   8   0   0      577.31      514.16     28.66 o 
   9   0   0      582.02      599.17     42.49 o 
  10   0   0      298.65      338.76     44.36 o 
  11   0   0        0.29        0.00     28.23 o 
  12   0   0        0.17        0.00     28.23 o 
 -13   1   0      442.62      350.85     56.46 o 
 -12   1   0      764.82      738.00     72.59 o 
 -11   1   0      697.14      673.48     64.52 o 
 -10   1   0      500.84      548.44     40.33 o 
  -9   1   0      351.93      356.23     27.09 o 
  -8   1   0     1217.02     1212.02     39.58 o 
  -7   1   0      798.80      863.80     30.99 o 
  -6   1   0     2698.97     2522.92     53.61 o 
  -5   1   0       25.95       12.10      8.30 o 
  -4   1   0       65.68       46.62     11.41 o 
  -3   1   0     3631.48     3529.95     64.11 o 
  -2   1   0      612.05      595.81     13.97 o 
  -1   1   0     1217.68     1153.38     32.26 o 
   0   1   0       27.67       51.02      4.03 o 
   1   1   0       11.92       24.51      5.70 o 
   2   1   0     1122.13     1133.71     77.83 o 
   3   1   0      136.52      106.04     18.15 o 
   4   1   0      537.94      638.53     24.11 o 
   5   1   0     1586.78     1692.85     37.71 o 
   6   1   0      112.62      130.42     15.12 o 
   7   1   0      155.43      186.37     19.31 o 
   8   1   0     1073.84     1064.97     68.56 o 
   9   1   0       58.74       67.37     24.11 o 
  10   1   0      460.06      532.33     56.46 o 
  12   1   0       66.17       76.62     48.39 o 
 -13   2   0       37.09       20.16     32.26 o 
 -12   2   0       12.98       44.36     32.26 o 
 -11   2   0      110.59       88.72     32.26 o 
 -10   2   0       66.47      120.98     32.26 o 
  -9   2   0      964.48     1086.05     40.31 o 
  -8   2   0       81.75       89.72     16.97 o 
  -7   2   0      584.96      569.46     52.43 o 
  -6   2   0        9.40       20.78     10.68 o 
  -5   2   0     8152.73     7953.34    118.97 o 
  -4   2   0     3551.82     3356.47     52.74 o 
  -3   2   0      192.95      136.44     16.00 o 
  -2   2   0     1067.43     1036.47     20.96 o 
  -1   2   0      129.22      104.84     16.13 o 
   0   2   0    12404.28    12275.59    150.97 o 
   1   2   0      712.66      711.17     40.33 o 
   2   2   0     3445.92     3772.70     54.71 o 
   3   2   0     3302.67     3510.52     54.23 o 
   4   2   0     2686.76     2516.22    102.84 o 
   5   2   0      451.97      496.04     26.84 o 
   7   2   0       28.17       12.10     24.20 o 
   8   2   0     1540.42     1576.83     96.79 o 
   9   2   0      198.16      221.58     32.70 o 
  10   2   0      278.29      326.66     48.39 o 
  11   2   0       41.96       72.59     40.33 o 
  12   2   0        6.84        0.00     40.33 o 
 -13   3   0      375.18      330.69     56.46 o 
 -12   3   0      327.60      314.56     48.39 o 
 -11   3   0      217.90      237.50     32.70 o 
 -10   3   0     3820.99     3806.97    133.08 o 
  -9   3   0      767.86      823.29     44.13 o 
  -8   3   0     1688.49     1682.74     44.98 o 
  -7   3   0      860.75      876.20     30.99 o 
  -6   3   0     1002.58      865.55     29.43 o 
  -5   3   0      814.40      817.82     25.40 o 
  -4   3   0     1296.03     1454.75     30.99 o 
  -3   3   0     2788.87     2600.48     44.12 o 
  -2   3   0     1187.58     1249.06     26.32 o 
  -1   3   0      277.12      315.33     31.19 o 
   0   3   0       65.83       73.14      8.73 o 
   1   3   0      586.96      575.23     16.50 o 
   2   3   0      767.14      870.93     37.11 o 
   3   3   0        0.73        1.55      6.29 o 
   4   3   0     1987.40     2225.69     42.26 o 
   5   3   0      583.55      500.87     23.36 o 
   6   3   0       17.23       38.78     18.37 o 
   7   3   0      609.16      523.39     60.49 o 
   8   3   0       65.41       26.99     17.10 o 
   9   3   0      600.31      452.97     42.49 o 
  10   3   0       73.34      132.91     32.70 o 
  11   3   0       50.11      100.82     44.36 o 
 -14   4   0      133.06      237.94     52.43 o 
 -13   4   0       67.81      120.98     40.33 o 
 -12   4   0        9.38       35.62     23.82 o 
 -11   4   0      144.74       95.06     50.41 o 
 -10   4   0     2349.28     2605.20    104.85 o 
  -9   4   0       86.97      157.28     36.30 o 
  -8   4   0      492.83      551.52     28.66 o 
  -7   4   0     1181.05     1250.39     44.13 o 
  -6   4   0     1645.40     2185.19     45.75 o 
  -5   4   0     1181.43     1382.92     33.32 o 
  -4   4   0     3285.44     3747.38     75.53 o 
  -3   4   0       74.19       56.46     13.42 o 
  -2   4   0      106.19      176.61     13.58 o 
  -1   4   0      520.12      432.18     18.80 o 
   0   4   0      413.79      580.86     38.94 o 
   1   4   0      313.58      410.95     15.20 o 
   2   4   0      210.65      142.54      9.74 o 
   3   4   0     2257.61     2210.67     41.14 o 
   4   4   0      935.31      847.99     25.28 o 
   5   4   0     1390.71     1358.42     52.24 o 
   6   4   0      163.65      195.15     26.98 o 
   7   4   0      101.13      128.71     26.98 o 
   8   4   0     1126.23     1228.52     72.59 o 
   9   4   0       89.63      121.65     56.46 o 
  10   4   0        8.97       35.79     20.75 o 
  11   4   0        2.81        0.00     40.33 o 
 -14   5   0       26.36        0.00     32.26 o 
 -13   5   0       73.50       34.68     28.09 o 
 -12   5   0      422.08      379.02     40.69 o 
 -11   5   0       10.46       19.93     44.36 o 
 -10   5   0     1084.44      967.57     51.09 o 
  -9   5   0        1.74        0.00     24.20 o 
  -8   5   0       46.61       65.46     18.37 o 
  -7   5   0      202.49      213.21     22.94 o 
  -6   5   0      946.17      837.82     30.27 o 
  -5   5   0      638.52      804.66     27.94 o 
  -4   5   0     3072.48     3301.51     69.82 o 
  -3   5   0     1555.71     1662.98     56.43 o 
  -2   5   0     1133.82     1267.49     39.62 o 
  -1   5   0     1387.97     1437.33     31.57 o 
   0   5   0      471.37      461.82     19.50 o 
   1   5   0      614.32      565.55     19.07 o 
   2   5   0     2044.87     2120.67     38.64 o 
   3   5   0      130.04      158.71     24.20 o 
   4   5   0      341.21      343.93     48.39 o 
   5   5   0      157.77      173.87     26.09 o 
   6   5   0      166.56      144.73     26.09 o 
   7   5   0      734.71      791.37     56.46 o 
   8   5   0       12.24        0.00     24.11 o 
   9   5   0      598.23      562.38     51.33 o 
  10   5   0        2.24        5.19     29.84 o 
 -14   6   0        9.58        0.00     42.34 o 
 -13   6   0        5.38        9.55     40.33 o 
 -12   6   0       47.40      102.55     30.25 o 
 -11   6   0       92.83      114.91     44.36 o 
 -10   6   0       79.29      121.89     29.04 o 
  -9   6   0       45.13       32.77     22.28 o 
  -8   6   0       12.49       29.16     22.18 o 
  -7   6   0      160.56      186.91     22.81 o 
  -6   6   0       81.63       85.40     18.37 o 
  -5   6   0      212.29      209.60     18.03 o 
  -4   6   0     2226.82     2113.53     58.85 o 
  -3   6   0     3403.28     3307.38     57.04 o 
  -2   6   0     1208.71     1144.91     31.14 o 
  -1   6   0     3314.28     3151.76     55.75 o 
   0   6   0     1453.51     1360.94     31.44 o 
   1   6   0      380.48      370.33     18.59 o 
   2   6   0       42.44       64.52     17.10 o 
   3   6   0      741.34      711.56     41.65 o 
   4   6   0      139.21      138.02     25.19 o 
   5   6   0       42.75       41.08     22.28 o 
   6   6   0       94.70      108.02     54.44 o 
   7   6   0       27.30       21.06     25.19 o 
   8   6   0      172.08       63.79     30.98 o 
   9   6   0        0.55        0.58     52.43 o 
 -14   7   0        1.14        0.00     26.84 o 
 -13   7   0       30.06       12.90     24.86 o 
 -12   7   0      498.33      596.60     76.62 o 
 -11   7   0      128.49      206.42     33.86 o 
 -10   7   0     1241.35     1265.40     57.99 o 
  -9   7   0      388.35      361.74     40.33 o 
  -8   7   0      632.82      504.50     35.26 o 
  -7   7   0     2999.98     3291.52     66.64 o 
  -6   7   0     1045.31     1393.37     41.09 o 
  -5   7   0     2064.99     2094.02     48.08 o 
  -4   7   0     4315.90     4292.51     72.78 o 
  -3   7   0      197.16      180.20     25.02 o 
  -2   7   0       56.73       64.89     13.58 o 
  -1   7   0      631.73      766.20     27.57 o 
   0   7   0      464.83      518.54     23.01 o 
   1   7   0      168.80      174.60     15.20 o 
   2   7   0       89.66      109.83     22.28 o 
   3   7   0       33.35        0.00     19.36 o 
   4   7   0       68.68       45.78     24.20 o 
   5   7   0        1.10       15.88     22.28 o 
   6   7   0       15.54       19.93     30.25 o 
   7   7   0      258.75      285.75     39.54 o 
   8   7   0      303.65      266.37     40.69 o 
   9   7   0      453.77      540.40     88.72 o 
 -14   8   0        3.72        7.33     36.30 o 
 -13   8   0        0.05       12.10     26.84 o 
 -12   8   0        3.45        9.98     24.38 o 
 -11   8   0        3.82        0.00     20.13 o 
 -10   8   0       31.15       64.52     36.30 o 
  -9   8   0      398.41      435.43     38.42 o 
  -8   8   0      823.59      757.86     37.11 o 
  -7   8   0      363.85      325.90     25.40 o 
  -6   8   0     1041.54     1021.98     42.22 o 
  -5   8   0      156.38      114.52     16.97 o 
  -4   8   0     1052.94      928.51     34.77 o 
  -3   8   0     1742.55     1718.34     42.96 o 
  -2   8   0      135.49      299.75     21.19 o 
  -1   8   0     6858.79     7142.50    108.65 o 
   0   8   0        2.41        0.00     11.17 o 
   1   8   0      898.52      876.68     52.43 o 
   2   8   0     1205.65     1265.08     54.25 o 
   3   8   0       34.80       21.35     23.13 o 
   4   8   0       51.72       38.98     25.19 o 
   5   8   0      179.02      174.92     32.26 o 
   6   8   0      690.66      809.64     57.17 o 
   7   8   0      264.85      375.05     44.57 o 
   8   8   0       92.41       88.72     56.46 o 
 -14   9   0       33.97       68.56     46.38 o 
 -13   9   0      311.19      333.36     43.58 o 
 -12   9   0       77.70       47.82     72.59 o 
 -11   9   0       37.94       78.24     26.84 o 
 -10   9   0       55.01       53.49     58.48 o 
  -9   9   0      794.88      769.93     48.23 o 
  -8   9   0      219.93      243.83     26.09 o 
  -7   9   0      712.15      696.37     34.77 o 
  -6   9   0     1852.78     1782.65     49.64 o 
  -5   9   0      609.45      580.53     30.99 o 
  -4   9   0     4198.66     4193.24     82.49 o 
  -3   9   0       90.02      134.57     18.80 o 
  -2   9   0      935.82      849.47     33.51 o 
  -1   9   0        3.53        0.00     15.61 o 
   0   9   0        8.05       28.23     20.13 o 
   1   9   0       75.41       65.00     23.13 o 
   2   9   0        4.04       32.03     23.13 o 
   3   9   0       51.35        0.00     24.20 o 
   4   9   0        2.62       14.71     24.11 o 
   5   9   0      170.20      141.15     33.86 o 
   6   9   0       50.14       46.09     44.36 o 
   7   9   0       24.64       52.43     52.43 o 
 -14  10   0       55.82       36.65     30.53 o 
 -13  10   0        0.63        0.00     26.09 o 
 -12  10   0      157.23      189.33     36.74 o 
 -11  10   0      218.81      223.42     35.56 o 
 -10  10   0      158.68      150.81     29.84 o 
  -9  10   0      108.85      117.37     32.26 o 
  -8  10   0       89.33      105.72     32.26 o 
  -7  10   0       33.42       47.80     18.01 o 
  -6  10   0      181.76      122.26     20.70 o 
  -5  10   0      222.72      248.97     23.99 o 
  -4  10   0      417.97      396.21     34.88 o 
  -3  10   0      119.50       89.27     19.16 o 
  -2  10   0      599.13      611.49     31.93 o 
  -1  10   0      278.66      356.70     34.88 o 
   0  10   0      428.96      455.85     52.43 o 
   1  10   0      273.45      238.71     34.88 o 
   2  10   0     1688.61     1841.79     71.55 o 
   3  10   0       89.60       76.20     30.25 o 
   4  10   0     1048.43      997.71     61.00 o 
   5  10   0      433.23      496.81     49.36 o 
   6  10   0      178.63      137.12     56.46 o 
 -14  11   0      221.21      160.43     38.31 o 
 -13  11   0      595.59      565.70     52.24 o 
 -12  11   0       22.04       25.81     26.84 o 
 -11  11   0      386.24      323.97     39.62 o 
 -10  11   0      689.40      575.96     48.39 o 
  -9  11   0      201.85      190.19     31.97 o 
  -8  11   0      720.74      796.57     51.09 o 
  -7  11   0      368.69      357.08     30.09 o 
  -6  11   0     1630.12     1615.47     51.76 o 
  -5  11   0        6.64       39.28     26.37 o 
  -4  11   0     1180.86     1190.27     44.43 o 
  -3  11   0      124.80      116.27     21.19 o 
  -2  11   0       38.33      100.69     20.29 o 
  -1  11   0      204.28      234.40     31.97 o 
   0  11   0      311.12      319.21     42.34 o 
   1  11   0       26.16       16.37     24.11 o 
   2  11   0       32.36       68.13     30.25 o 
   3  11   0       31.06       19.95     26.09 o 
   4  11   0       85.08       97.84     32.70 o 
   5  11   0        5.51       12.10     48.39 o 
 -13  12   0        2.78       79.31     32.82 o 
 -12  12   0      419.06      339.55     50.41 o 
 -11  12   0      248.10      264.68     52.43 o 
 -10  12   0      388.88      428.07     72.59 o 
  -9  12   0       28.87       39.48     26.09 o 
  -8  12   0       52.77      108.24     28.09 o 
  -7  12   0       14.34        4.36     20.08 o 
  -6  12   0       40.20       16.30     19.91 o 
  -5  12   0      270.68      349.66     38.71 o 
  -4  12   0      586.51      631.02     37.35 o 
  -3  12   0      514.16      509.08     33.96 o 
  -2  12   0        1.86        0.00     40.33 o 
  -1  12   0     1894.67     1894.32     72.67 o 
   0  12   0     1011.71      989.79     61.00 o 
   1  12   0        7.39        0.00     23.82 o 
   2  12   0      352.14      366.13     44.57 o 
   3  12   0       68.67      126.79     34.88 o 
   4  12   0      278.23      403.28     80.66 o 
 -13  13   0      251.59      278.23     43.58 o 
 -12  13   0      307.45      329.28     46.38 o 
 -11  13   0      758.07      891.31     62.54 o 
 -10  13   0       29.59       20.57     28.09 o 
  -9  13   0      162.60      231.15     60.49 o 
  -8  13   0      509.39      503.72     98.80 o 
  -7  13   0       90.94      152.52     26.67 o 
  -6  13   0        6.26        0.00     19.91 o 
  -5  13   0     1201.20     1198.53     47.66 o 
  -4  13   0      303.48      324.26     31.61 o 
  -3  13   0       10.78        0.00     32.26 o 
  -2  13   0       30.64       59.89     28.09 o 
  -1  13   0       94.87       88.49     38.31 o 
   0  13   0        0.87       56.03     30.25 o 
   1  13   0       43.25        0.00     28.09 o 
   2  13   0       78.88       77.63     32.82 o 
   3  13   0        2.99        0.00     44.36 o 
 -12  14   0        0.09       14.11     29.84 o 
 -11  14   0       11.37       25.93     29.04 o 
 -10  14   0      110.40      141.10     58.48 o 
  -9  14   0       12.57       10.49     26.84 o 
  -8  14   0      290.25      399.59     74.61 o 
  -7  14   0      578.67      569.07     39.44 o 
  -6  14   0      260.84      259.19     37.79 o 
  -5  14   0       74.87       80.20     23.56 o 
  -4  14   0      192.15      167.23     33.86 o 
  -3  14   0     1135.26     1129.44     76.62 o 
  -2  14   0       23.36        0.00     25.66 o 
  -1  14   0      176.85      188.26     36.56 o 
   0  14   0       58.71       62.07     31.97 o 
   1  14   0      179.30      161.31     64.52 o 
   2  14   0      282.28      250.03     72.59 o 
 -12  15   0       67.94       84.34     68.56 o 
 -11  15   0      587.92      649.51     55.55 o 
 -10  15   0      817.15      740.95     57.99 o 
  -9  15   0       12.71        1.81     28.09 o 
  -8  15   0     1968.79     2005.66     78.38 o 
  -7  15   0       96.20      128.69     28.43 o 
  -6  15   0      196.11      205.59     30.09 o 
  -5  15   0      161.41      222.43     37.79 o 
  -4  15   0      156.60      175.85     56.46 o 
  -3  15   0       26.65       19.36     28.09 o 
  -2  15   0      477.63      512.83     60.49 o 
  -1  15   0       13.98       21.08     29.84 o 
   0  15   0        9.80        0.00     52.43 o 
 -11  16   0       91.44       69.64     35.77 o 
 -10  16   0       36.50        0.00     36.30 o 
  -9  16   0       27.11        0.00     29.84 o 
  -8  16   0      273.15      273.04     94.77 o 
  -7  16   0       38.58        0.00     42.34 o 
  -6  16   0        0.12        0.00     29.84 o 
  -5  16   0        9.03        0.00     30.25 o 
  -4  16   0        5.95        7.01     32.70 o 
  -3  16   0      300.15      386.91     48.39 o 
  -2  16   0       15.86       16.83     31.97 o 
  -9  17   0      234.60      248.09     44.13 o 
  -8  17   0      158.06       84.69     48.39 o 
  -7  17   0      438.77      500.07     68.56 o 
  -6  17   0      597.49      570.75     82.67 o 
  -5  17   0      159.23      166.69     41.65 o 
  -4  17   0      190.01      204.06     44.57 o 
   4 -17   1       14.97       63.90     36.74 o 
   5 -17   1      113.66       99.67     50.41 o 
   6 -17   1        3.57        0.00     32.82 o 
   7 -17   1      186.89      165.35     56.46 o 
   8 -17   1        6.59        2.02     31.37 o 
   9 -17   1       13.59       32.26     44.36 o 
   1 -16   1       39.11        8.59     58.48 o 
   2 -16   1        8.50       22.18     34.28 o 
   3 -16   1      827.03      840.69     64.85 o 
   4 -16   1       86.47       19.29     31.97 o 
   5 -16   1      238.56      266.76     42.49 o 
   6 -16   1      254.27      329.51     52.43 o 
   7 -16   1      145.29       82.14     59.53 o 
   8 -16   1      448.98      434.04     48.23 o 
   9 -16   1      416.30      494.90     58.48 o 
  10 -16   1      527.45      460.44     51.09 o 
  -1 -15   1      170.25      239.72     54.44 o 
   0 -15   1       78.99       22.00     30.98 o 
   1 -15   1      102.58       96.79     33.86 o 
   2 -15   1      329.81      378.32     47.48 o 
   3 -15   1       31.55       77.13     33.86 o 
   4 -15   1       20.24        0.00     28.09 o 
   5 -15   1       11.14       41.06     30.98 o 
   6 -15   1       11.34        1.09     22.35 o 
   7 -15   1      164.84      168.25     30.66 o 
   8 -15   1      228.88      151.18     48.39 o 
   9 -15   1       58.39      122.83     33.86 o 
  10 -15   1      138.75      213.13     39.62 o 
  11 -15   1        3.23        6.66     31.97 o 
  12 -15   1       76.58       80.04     44.36 o 
  -2 -14   1       20.89       40.50     33.86 o 
  -1 -14   1       76.13       93.59     34.28 o 
   0 -14   1        2.15        0.00     24.11 o 
   1 -14   1       39.92       45.71     29.84 o 
   2 -14   1      613.38      704.41     98.80 o 
   3 -14   1      574.51      627.53     53.29 o 
   4 -14   1       43.49       87.76     29.84 o 
   5 -14   1       51.59       92.49     25.40 o 
   6 -14   1      513.40      608.01     51.09 o 
   7 -14   1      165.83      149.68     27.16 o 
   8 -14   1     1222.94     1179.20     62.54 o 
   9 -14   1      703.08      772.53     88.72 o 
  10 -14   1      434.18      502.45     49.36 o 
  11 -14   1      197.39      218.90     90.74 o 
  12 -14   1      112.43      141.46     36.74 o 
  -4 -13   1      403.56      439.58     84.69 o 
  -3 -13   1      458.41      463.77     51.33 o 
  -2 -13   1      353.11      326.67     50.41 o 
  -1 -13   1       73.76       99.21     38.31 o 
   0 -13   1      748.67      822.09     80.66 o 
   1 -13   1      112.12      152.00     44.36 o 
   2 -13   1     2980.21     3358.92     99.77 o 
   3 -13   1        1.45        0.00     36.30 o 
   4 -13   1      190.79      189.65     26.92 o 
   5 -13   1       65.86       36.64     21.91 o 
   6 -13   1      928.70      984.61     47.08 o 
   7 -13   1       95.92      122.56     25.40 o 
   8 -13   1      121.45      119.62     30.98 o 
   9 -13   1       11.63       47.99     28.09 o 
  10 -13   1       43.65       16.94     36.30 o 
  11 -13   1       47.35       10.28     42.34 o 
  12 -13   1        4.17        0.00     26.84 o 
  13 -13   1      276.39      232.35     41.65 o 
  -5 -12   1        2.43       40.33     52.43 o 
  -4 -12   1       78.99       94.10     33.86 o 
  -3 -12   1       13.81       50.96     30.98 o 
  -2 -12   1       10.30       53.00     29.04 o 
  -1 -12   1        3.11        0.00     24.11 o 
   0 -12   1      366.90      382.33     40.69 o 
   1 -12   1      215.18      223.80     56.46 o 
   2 -12   1      654.11      636.44     80.66 o 
   3 -12   1      577.40      595.35     44.32 o 
   4 -12   1      291.09      302.90     29.78 o 
   5 -12   1       99.11       69.63     39.67 o 
   6 -12   1      471.40      562.58     52.75 o 
   7 -12   1        9.05       33.24     22.35 o 
   8 -12   1      376.29      422.90     44.36 o 
   9 -12   1       26.30        0.95     23.13 o 
  10 -12   1     1135.35     1128.65     59.68 o 
  11 -12   1      151.83      188.12     36.74 o 
  12 -12   1      431.87      393.16     45.36 o 
  13 -12   1      127.18      199.94     38.71 o 
  -6 -11   1        1.65        0.00     48.39 o 
  -5 -11   1      363.83      364.91     46.25 o 
  -4 -11   1      120.86      121.66     32.82 o 
  -3 -11   1      336.84      367.51     41.65 o 
  -2 -11   1      119.45      178.85     48.39 o 
  -1 -11   1      286.80      307.81     38.71 o 
   0 -11   1      402.76      353.47     38.71 o 
   1 -11   1       24.93       22.54     32.26 o 
   2 -11   1      887.34      915.20     39.99 o 
   3 -11   1      986.70     1125.87     43.45 o 
   4 -11   1      793.59      898.81     62.62 o 
   5 -11   1      326.36      344.42     50.00 o 
   6 -11   1      459.38      488.31     33.95 o 
   7 -11   1      148.02      165.01     26.09 o 
   8 -11   1      163.56      184.85     45.47 o 
   9 -11   1      141.33      154.08     30.98 o 
  10 -11   1      491.83      466.36     68.56 o 
  11 -11   1      162.61       74.01     82.67 o 
  12 -11   1       11.92        0.00     24.38 o 
  13 -11   1       70.92       62.17     32.82 o 
  -7 -10   1        5.65        0.00     44.36 o 
  -6 -10   1        0.13        0.00     26.98 o 
  -5 -10   1       24.42       42.06     30.25 o 
  -4 -10   1       24.07        0.00     30.25 o 
  -3 -10   1        1.52       45.63     26.09 o 
  -2 -10   1      148.74      163.57     31.97 o 
  -1 -10   1      137.95      157.28     29.84 o 
   0 -10   1       92.78       71.95     26.09 o 
   1 -10   1       71.36       60.96     16.72 o 
   2 -10   1      746.43      827.47     35.56 o 
   3 -10   1      443.74      520.98     32.14 o 
   4 -10   1       23.81        4.67     15.36 o 
   5 -10   1      671.71      634.30     34.50 o 
   6 -10   1     2318.95     2279.59     59.18 o 
   7 -10   1      877.05      852.40     40.17 o 
   8 -10   1       80.64      131.71     24.90 o 
   9 -10   1      387.33      338.57     37.79 o 
  10 -10   1      411.05      429.27     40.69 o 
  11 -10   1      294.39      367.85     40.69 o 
  12 -10   1      308.62      380.25     44.13 o 
  13 -10   1       96.75       75.52     32.26 o 
  14 -10   1       59.83       79.58     96.79 o 
  -7  -9   1      114.91       89.37     34.88 o 
  -6  -9   1        1.28       10.61     26.09 o 
  -5  -9   1        1.40        3.14     26.21 o 
  -4  -9   1     1840.79     2002.19    108.89 o 
  -3  -9   1     2048.83     2081.32     74.56 o 
  -2  -9   1     3565.10     3638.17    112.92 o 
  -1  -9   1     2486.58     2409.23    139.13 o 
   0  -9   1      254.75      224.33     29.04 o 
   1  -9   1      945.73      829.78     32.78 o 
   2  -9   1      613.74      631.04     29.17 o 
   3  -9   1       26.68       32.77     15.48 o 
   4  -9   1       81.22      106.78     18.80 o 
   5  -9   1     1226.69     1248.00     42.96 o 
   6  -9   1      744.43      874.13     37.71 o 
   7  -9   1       11.99        7.89     17.45 o 
   8  -9   1      180.27      165.38     35.18 o 
   9  -9   1      470.69      412.24     46.38 o 
  10  -9   1        0.21        0.00     22.28 o 
  11  -9   1        0.72       15.18     23.13 o 
  12  -9   1       98.66       97.81     46.38 o 
  13  -9   1       55.77        0.00     27.48 o 
  14  -9   1       96.96      125.54     70.57 o 
  -8  -8   1        0.31        0.00     29.84 o 
  -7  -8   1       22.96       42.95     28.09 o 
  -6  -8   1       14.22        0.00     58.48 o 
  -5  -8   1      103.03      120.03     30.98 o 
  -4  -8   1      341.54      401.79     54.44 o 
  -3  -8   1        0.01        0.00     22.28 o 
  -2  -8   1       12.59        0.00     20.13 o 
  -1  -8   1      152.43      157.23     25.19 o 
   0  -8   1      130.51      158.70     24.38 o 
   1  -8   1     2929.98     3051.54     58.35 o 
   2  -8   1      136.45      257.18     19.86 o 
   3  -8   1     1057.23     1080.46    114.94 o 
   4  -8   1      160.01      198.21     19.86 o 
   5  -8   1     1642.74     1758.25     45.64 o 
   6  -8   1     1152.00     1174.75     48.23 o 
   7  -8   1      725.57      649.03     41.27 o 
   8  -8   1     1297.43     1228.04     64.53 o 
   9  -8   1      478.25      447.64     52.43 o 
  10  -8   1       18.30        0.00     28.23 o 
  11  -8   1        5.06        0.00     23.13 o 
  12  -8   1       10.71       52.83     28.09 o 
  13  -8   1       14.74       33.07     36.30 o 
  14  -8   1        3.26       96.30     34.88 o 
  -9  -7   1        0.68        6.97     30.98 o 
  -8  -7   1      207.75      313.30     43.58 o 
  -7  -7   1      104.04      125.19     31.97 o 
  -6  -7   1      154.32      165.81     38.31 o 
  -5  -7   1       69.61      132.72     29.04 o 
  -4  -7   1      609.98      591.49     42.50 o 
  -3  -7   1      662.36      633.73     41.65 o 
  -2  -7   1      972.46      951.27     76.62 o 
  -1  -7   1      513.85      486.41     32.69 o 
   0  -7   1       59.95      125.05     14.25 o 
   1  -7   1      266.55      225.75     17.89 o 
   2  -7   1       62.06       83.81     13.96 o 
   3  -7   1        1.97       31.68     11.50 o 
   4  -7   1      109.13      137.65     20.13 o 
   5  -7   1      268.37      281.81     21.65 o 
   6  -7   1        3.04       26.66     13.96 o 
   7  -7   1       36.39       39.26     14.95 o 
   8  -7   1       36.67       58.77     19.50 o 
   9  -7   1       56.91       61.20     23.13 o 
  10  -7   1        0.65        0.00     20.16 o 
  11  -7   1        6.31        7.84     23.82 o 
  12  -7   1       17.51        0.00     21.24 o 
  13  -7   1        3.77       40.33     26.84 o 
  14  -7   1        6.74        0.00     29.04 o 
 -10  -6   1       38.37       81.28     36.74 o 
  -9  -6   1      161.32      146.56     44.36 o 
  -8  -6   1      480.55      533.38     49.36 o 
  -7  -6   1      571.50      586.70     48.23 o 
  -6  -6   1        1.47        0.00     21.25 o 
  -5  -6   1       30.11       10.95     19.36 o 
  -4  -6   1       16.75       11.48     18.37 o 
  -3  -6   1      505.50      474.13     32.82 o 
  -2  -6   1     1580.48     1659.44     53.29 o 
  -1  -6   1        1.31       19.11     12.11 o 
   0  -6   1     1057.65      966.43     32.93 o 
   1  -6   1      137.80      158.27     14.25 o 
   2  -6   1        0.89       21.73     12.94 o 
   3  -6   1     2297.22     2038.61     43.90 o 
   4  -6   1      323.32      200.59     24.47 o 
   5  -6   1     2154.63     2150.61     48.08 o 
   6  -6   1     1461.57     1863.48     60.76 o 
   7  -6   1     1139.92     1139.26     37.98 o 
   8  -6   1      597.56      602.91     32.43 o 
   9  -6   1      369.64      379.45     35.56 o 
  10  -6   1      746.73      842.97     51.33 o 
  11  -6   1      944.71     1012.24     72.59 o 
  12  -6   1       17.73        0.00     23.82 o 
  13  -6   1       14.08        1.70     24.38 o 
  14  -6   1       59.00      150.53     35.77 o 
 -10  -5   1       30.59       22.30     23.13 o 
  -9  -5   1      157.91      112.92     30.98 o 
  -8  -5   1      145.25      195.23     33.86 o 
  -7  -5   1      619.47      695.18     49.36 o 
  -6  -5   1      225.72      192.83     30.98 o 
  -5  -5   1      426.47      390.18     46.38 o 
  -4  -5   1      209.73      210.16     50.41 o 
  -3  -5   1       25.44       32.60     16.41 o 
  -2  -5   1     1479.17     1682.35     80.66 o 
  -1  -5   1      161.59      228.27     13.07 o 
   0  -5   1       29.60       14.79     10.77 o 
   1  -5   1     2784.70     3439.57     59.98 o 
   2  -5   1      175.05      137.22     13.04 o 
   3  -5   1     2534.89     2544.54     59.68 o 
   4  -5   1      890.03      791.98     27.75 o 
   5  -5   1      380.34      303.42     20.08 o 
   6  -5   1     3695.56     4148.73     72.10 o 
   7  -5   1      725.42      691.66     32.79 o 
   8  -5   1      541.74      559.59     43.95 o 
   9  -5   1        3.50       20.16     40.33 o 
  10  -5   1      249.27      268.83     32.70 o 
  11  -5   1      116.44      125.02     36.30 o 
  12  -5   1      110.02       79.85     26.84 o 
  13  -5   1        2.85        0.00     26.09 o 
 -11  -4   1       24.57       88.72     44.36 o 
 -10  -4   1       68.80       32.26     40.33 o 
  -9  -4   1       12.48       16.71     19.36 o 
  -8  -4   1      354.63      334.15     36.74 o 
  -7  -4   1      510.79      430.42     70.57 o 
  -6  -4   1      708.14      785.07     82.67 o 
  -5  -4   1     1534.05     1439.03     52.24 o 
  -4  -4   1      269.02      283.45     36.30 o 
  -3  -4   1      768.75      964.04     40.69 o 
  -2  -4   1      688.81      553.38     29.84 o 
  -1  -4   1     1107.76     1198.95     24.54 o 
   0  -4   1      279.03      287.70     14.25 o 
   1  -4   1      226.09      265.31     28.72 o 
   2  -4   1     1520.51     1519.69     33.51 o 
   3  -4   1     1203.90     1236.37     30.66 o 
   4  -4   1      450.66      593.82     23.99 o 
   5  -4   1     2115.48     1803.78     40.17 o 
   6  -4   1     1915.94     1831.79     43.94 o 
   7  -4   1      886.81      831.69     31.61 o 
   8  -4   1      339.37      350.38     25.40 o 
   9  -4   1     2803.70     2773.03    103.24 o 
  10  -4   1      276.46      340.45     33.86 o 
  11  -4   1     1767.32     1722.01     88.72 o 
  12  -4   1      196.02      230.18     62.51 o 
  13  -4   1       47.07       84.69     40.33 o 
 -11  -3   1      215.52      133.08     48.39 o 
 -10  -3   1      216.01      266.17     52.43 o 
  -9  -3   1      296.86      253.21     56.46 o 
  -8  -3   1      581.35      610.73     45.36 o 
  -7  -3   1      257.44      290.36     44.36 o 
  -6  -3   1     2506.45     1778.47     84.69 o 
  -5  -3   1     5610.70     5587.31     85.52 o 
  -4  -3   1     2449.23     2393.20     60.86 o 
  -3  -3   1     6671.52     6774.30    135.10 o 
  -2  -3   1     6741.69     6825.08    119.97 o 
  -1  -3   1      334.65      309.09     19.36 o 
   0  -3   1      646.40      535.31     24.01 o 
   1  -3   1     4541.42     4403.77     79.24 o 
   2  -3   1    12455.67    13034.79    165.26 o 
   3  -3   1     5907.12     5635.05     81.23 o 
   4  -3   1     4317.17     4317.96    100.82 o 
   5  -3   1      229.37      178.01     15.40 o 
   6  -3   1     2600.45     2850.81     55.07 o 
   7  -3   1      181.75      159.68     18.33 o 
   8  -3   1       26.42       36.85     15.96 o 
   9  -3   1       45.38       52.25     18.99 o 
  10  -3   1      109.93       41.44     86.71 o 
  11  -3   1       10.70        0.00     24.20 o 
  12  -3   1        5.98        8.07     28.23 o 
  13  -3   1        0.09        0.00     28.23 o 
 -12  -2   1       73.02       96.79     48.39 o 
 -11  -2   1      455.38      294.40     56.46 o 
 -10  -2   1       29.09        4.03     32.26 o 
  -9  -2   1      629.53      661.88     48.23 o 
  -8  -2   1      275.24      221.80     44.36 o 
  -7  -2   1      438.61      459.74     52.43 o 
  -6  -2   1     1119.25     1181.61     68.56 o 
  -5  -2   1       11.61       12.10     16.13 o 
  -3  -2   1     1980.85     2411.87     58.48 o 
  -2  -2   1       32.54       10.59     14.11 o 
  -1  -2   1       46.64       67.20      9.68 o 
   0  -2   1      752.98      536.68     17.04 o 
   1  -2   1      331.85      356.39     12.28 o 
   2  -2   1        1.73        0.58      6.79 o 
   3  -2   1       87.02       62.36     10.68 o 
   4  -2   1      835.43      830.77     24.76 o 
   5  -2   1     6588.14     6236.10     92.90 o 
   6  -2   1      305.43      339.67     20.96 o 
   7  -2   1      637.53      697.13     35.56 o 
   8  -2   1     5221.83     4893.71    316.08 o 
   9  -2   1        3.98        0.00     17.08 o 
  10  -2   1      323.36      360.55     35.56 o 
  11  -2   1      173.15      141.15     36.30 o 
  12  -2   1      457.04      463.77     60.49 o 
  13  -2   1      167.59      165.35     44.36 o 
 -12  -1   1       52.35       24.20     40.33 o 
 -10  -1   1      150.68      157.28     36.30 o 
  -9  -1   1      449.69      407.93     36.74 o 
  -8  -1   1      134.38      154.88     19.86 o 
  -7  -1   1     1073.84     1088.78     35.36 o 
  -6  -1   1      462.37      309.58     25.19 o 
  -5  -1   1    17078.17    17562.72    280.76 o 
  -4  -1   1     3616.52     3537.02     56.07 o 
  -3  -1   1    29635.54    29452.70    444.42 o 
  -2  -1   1    24193.83    24999.41    512.17 o 
  -1  -1   1    22009.99    22438.57    443.61 o 
   0  -1   1     7645.27     7899.76     97.10 o 
   1  -1   1    36551.77    32185.61   3518.63 o 
   2  -1   1        3.48       10.08      7.13 o 
   3  -1   1     3684.60     4052.64     61.11 o 
   4  -1   1     2269.55     2250.82     52.24 o 
   5  -1   1      458.80      368.94     19.31 o 
   6  -1   1      872.47      826.91     28.66 o 
   7  -1   1     1863.91     1973.05     47.98 o 
   8  -1   1      447.12      423.30     27.75 o 
   9  -1   1      158.83      186.17     23.05 o 
  10  -1   1       13.29       60.49     28.23 o 
  11  -1   1      205.33      201.64     40.33 o 
  12  -1   1      258.45      294.40     48.39 o 
 -12   0   1      321.70      270.20     48.39 o 
 -11   0   1      359.58      379.08     52.43 o 
 -10   0   1       86.21       60.49     32.26 o 
  -9   0   1      572.71      593.29     31.76 o 
  -8   0   1      151.04      176.81     19.31 o 
  -7   0   1       28.10       18.15     14.26 o 
  -6   0   1       15.80        5.83     12.60 o 
  -5   0   1       46.98       50.47      9.93 o 
  -4   0   1      118.56      132.44     26.21 o 
  -3   0   1     1099.11      992.70     26.47 o 
  -2   0   1       66.98       56.65      4.66 o 
  -1   0   1      148.83      123.30      6.05 o 
   1   0   1        4.72        0.00      3.59 o 
   2   0   1        7.51        5.13      4.06 o 
   3   0   1        3.55        3.67      3.46 o 
   4   0   1        9.73        0.00      6.99 o 
   5   0   1     3300.31     3327.00     58.53 o 
   6   0   1      693.91      741.44     28.66 o 
   7   0   1     1970.80     1938.82     47.66 o 
   8   0   1       18.04       12.22     14.63 o 
   9   0   1      330.99      320.21     34.88 o 
  10   0   1      315.83      326.66     44.36 o 
  11   0   1      321.95      391.18     52.43 o 
  12   0   1      544.87      540.40     64.52 o 
 -13   1   1      148.29      157.28     44.36 o 
 -12   1   1       65.18       16.13     32.26 o 
 -11   1   1       18.30       72.59     32.26 o 
 -10   1   1      179.48      171.94     26.98 o 
  -9   1   1      128.26      125.00     19.31 o 
  -8   1   1      472.19      499.47     27.09 o 
  -7   1   1      789.41      714.01     34.22 o 
  -6   1   1     1624.08     1738.74     70.57 o 
  -5   1   1     1029.75      936.40     32.70 o 
  -4   1   1       60.23       70.69     12.10 o 
  -3   1   1      154.09      209.62     11.17 o 
  -2   1   1    12538.44    12295.89    180.93 o 
  -1   1   1     5428.89     5656.69     84.09 o 
   0   1   1     1292.30     1170.32    110.90 o 
   1   1   1        5.16        9.68      8.07 o 
   2   1   1     2360.66     2220.93     37.35 o 
   3   1   1     8425.08     8247.36    140.10 o 
   4   1   1     5185.95     4861.04     92.94 o 
   5   1   1      646.62      469.01     39.64 o 
   6   1   1     1021.68      992.97     64.52 o 
   7   1   1      715.99      712.37     32.43 o 
   8   1   1       70.96       72.49     46.38 o 
   9   1   1       14.75       10.95     19.36 o 
  10   1   1        2.83       12.10     28.23 o 
  12   1   1       10.85       36.30     44.36 o 
 -13   2   1      247.36      241.97     48.39 o 
 -12   2   1      304.42      350.85     52.43 o 
 -11   2   1       24.95        9.58     22.28 o 
 -10   2   1      197.63      264.53     36.30 o 
  -9   2   1     1192.12     1135.74    118.97 o 
  -8   2   1     1917.61     1790.87     44.24 o 
  -7   2   1      150.66      101.47     17.11 o 
  -6   2   1      352.65      346.21     26.21 o 
  -5   2   1      456.38      456.73     22.28 o 
  -4   2   1     8961.31     9451.64    124.85 o 
  -3   2   1       34.30       42.83      9.68 o 
  -2   2   1        6.51        0.50      5.16 o 
  -1   2   1      760.00      606.43     16.41 o 
   0   2   1        3.46        1.51      5.16 o 
   1   2   1      136.91      138.39      8.99 o 
   2   2   1      146.43      153.84     11.27 o 
   3   2   1     6184.43     6404.57     90.27 o 
   4   2   1      518.25      741.11     29.84 o 
   5   2   1     1610.35     1662.38     48.39 o 
   6   2   1      378.03      423.42     62.51 o 
   7   2   1      656.98      617.02     64.52 o 
   9   2   1      161.75      175.98     30.98 o 
  10   2   1      277.82      291.67     38.42 o 
  11   2   1      195.01      205.67     52.43 o 
 -14   3   1       14.73       56.46     40.33 o 
 -13   3   1        0.36        8.07     32.26 o 
 -12   3   1        0.27        0.00     20.13 o 
 -11   3   1        5.51        0.00     22.28 o 
 -10   3   1       18.05        6.30     22.28 o 
  -9   3   1      122.18      128.94     38.31 o 
  -8   3   1        0.90        2.12     12.73 o 
  -7   3   1      607.75      687.12     26.67 o 
  -6   3   1     3903.87     3854.16     64.22 o 
  -5   3   1        3.74        3.41      7.88 o 
  -4   3   1     4892.92     5221.63     74.43 o 
  -3   3   1      390.48      335.86     15.89 o 
  -2   3   1      154.08      118.58     10.68 o 
  -1   3   1    26890.90    26841.74    423.15 o 
   0   3   1      220.35      163.39     10.32 o 
   1   3   1     2334.54     2298.48     41.88 o 
   2   3   1    12110.30    12145.45    157.34 o 
   4   3   1     4772.70     5408.88     83.02 o 
   5   3   1       20.33        0.00     16.51 o 
   6   3   1      107.52       49.47     21.25 o 
   7   3   1      582.60      692.16     64.52 o 
   8   3   1      170.69      166.50     29.84 o 
   9   3   1      120.62      143.66     42.34 o 
  10   3   1        2.95       22.43     22.28 o 
  11   3   1       21.06        8.07     40.33 o 
 -14   4   1      194.97      250.03     48.39 o 
 -13   4   1      129.69      168.29     32.70 o 
 -12   4   1       98.39      120.15     28.09 o 
 -11   4   1       85.83      148.32     28.09 o 
 -10   4   1      938.13      993.03     51.09 o 
  -9   4   1      692.48      699.00     41.27 o 
  -8   4   1      405.07      356.12     29.84 o 
  -7   4   1     1493.64     1391.55     36.12 o 
  -6   4   1      287.85      285.13     18.33 o 
  -5   4   1       34.87       40.33     10.68 o 
  -4   4   1      603.58      551.42     21.65 o 
  -3   4   1       24.64        9.41     12.04 o 
  -2   4   1        0.82        2.02      8.30 o 
  -1   4   1      191.01      157.87     12.73 o 
   0   4   1      306.18      269.26     13.96 o 
   1   4   1     2542.08     2492.27     42.79 o 
   2   4   1      450.46      475.27     18.59 o 
   3   4   1       80.06       71.22     11.50 o 
   4   4   1     1015.23     1044.04     46.47 o 
   5   4   1      648.38      631.51     38.71 o 
   6   4   1        0.81        0.00     19.96 o 
   7   4   1      444.22      439.73     38.71 o 
   8   4   1      209.69      210.17     31.97 o 
   9   4   1        7.67       33.61     25.19 o 
  10   4   1        0.87       22.18     28.52 o 
 -14   5   1        2.80        0.00     28.23 o 
 -13   5   1       31.26       18.68     26.09 o 
 -12   5   1      156.48      162.54     31.97 o 
 -11   5   1     1144.33     1218.28     55.55 o 
 -10   5   1      504.17      571.27     42.49 o 
  -9   5   1       60.26       72.14     36.30 o 
  -8   5   1        2.78        4.81     13.13 o 
  -7   5   1      151.40      113.67     15.96 o 
  -6   5   1     1471.45     1372.53     42.45 o 
  -5   5   1     3278.79     3105.46     54.98 o 
  -4   5   1     5829.97     5867.97     86.84 o 
  -3   5   1     3426.51     3218.04     74.11 o 
  -2   5   1       93.42      135.91     16.41 o 
  -1   5   1     5552.36     6007.95     85.99 o 
   0   5   1       43.94       71.43     10.32 o 
   1   5   1       58.70      144.04     11.73 o 
   2   5   1      274.02      240.64     15.39 o 
   3   5   1     1046.19     1115.76     32.00 o 
   4   5   1     1419.23     1472.57     54.25 o 
   5   5   1        8.59        0.00     18.37 o 
   6   5   1       28.49       32.26     22.28 o 
   7   5   1      467.32      490.67    108.89 o 
   8   5   1      149.91      139.38     34.28 o 
   9   5   1       39.58       52.43     29.04 o 
  10   5   1       33.31       48.39     52.43 o 
 -14   6   1      119.69      117.30     31.97 o 
 -13   6   1       86.69       89.30     29.04 o 
 -12   6   1      578.01      506.17     45.36 o 
 -11   6   1       19.93       31.55     23.13 o 
 -10   6   1     1042.11     1109.93     53.96 o 
  -9   6   1      911.79      982.39     50.41 o 
  -8   6   1     1687.32     1744.22     46.10 o 
  -7   6   1     1320.22     1468.73     62.92 o 
  -6   6   1     5005.08     5839.33     91.56 o 
  -5   6   1     2718.63     2958.15     55.78 o 
  -4   6   1       21.20       22.65     10.68 o 
  -3   6   1     3334.70     3389.99     59.39 o 
  -2   6   1       93.11       87.21     11.50 o 
  -1   6   1      304.36      292.64     17.89 o 
   0   6   1      416.77      410.04     19.45 o 
   1   6   1     1113.98     1022.57     36.66 o 
   2   6   1      145.14      122.05     12.39 o 
   3   6   1      153.52      164.87     28.23 o 
   4   6   1      245.37      272.19     29.04 o 
   5   6   1      508.02      481.97     39.54 o 
   6   6   1       51.48       37.48     23.13 o 
   7   6   1      708.07      688.76     56.46 o 
   8   6   1       39.44       74.13     32.26 o 
   9   6   1        0.74        0.00     48.39 o 
 -14   7   1       14.53       11.52     36.30 o 
 -13   7   1        3.42        0.00     23.82 o 
 -12   7   1        0.75        0.00     23.13 o 
 -11   7   1      302.63      358.92     39.62 o 
 -10   7   1       69.75      122.46     28.09 o 
  -9   7   1      611.35      537.63     39.62 o 
  -8   7   1      887.65      826.27     46.38 o 
  -7   7   1      556.33      543.40     27.75 o 
  -6   7   1       15.56       45.07     14.19 o 
  -5   7   1      813.37      742.88     29.43 o 
  -4   7   1      116.48      113.87     18.79 o 
  -3   7   1       13.26        0.00      8.99 o 
  -2   7   1      976.23      898.63     32.16 o 
  -1   7   1     1127.86      979.32     29.62 o 
   0   7   1      878.96      879.67     27.93 o 
   1   7   1       47.54       41.16     16.36 o 
   2   7   1     1132.45     1069.85     60.49 o 
   3   7   1      933.80      951.51     48.39 o 
   4   7   1       90.07       41.59     22.28 o 
   5   7   1       47.42       47.05     25.19 o 
   6   7   1      891.73      925.70     58.91 o 
   7   7   1      114.60      167.23     33.86 o 
   8   7   1      222.31      258.10     68.56 o 
 -14   8   1        1.19       19.01     29.04 o 
 -13   8   1       76.27      102.88     58.48 o 
 -12   8   1       87.46      105.82     40.33 o 
 -11   8   1      507.31      568.89     45.36 o 
 -10   8   1      710.77      699.92     48.23 o 
  -9   8   1      661.38      623.05     42.49 o 
  -8   8   1      443.62      321.71     56.46 o 
  -7   8   1      317.88      328.02     24.76 o 
  -6   8   1     1095.23     1073.46     36.43 o 
  -5   8   1     2682.28     2542.17     54.98 o 
  -4   8   1      392.65      396.94     24.57 o 
  -3   8   1       45.14       29.59     13.58 o 
  -2   8   1       91.81       89.45     14.63 o 
  -1   8   1        7.50       11.91     17.06 o 
   0   8   1       10.97       10.49     11.98 o 
   1   8   1      117.05      103.39     23.13 o 
   2   8   1        4.37        9.79     19.36 o 
   3   8   1        0.48        0.00     21.25 o 
   4   8   1       43.48       27.98     22.28 o 
   5   8   1       11.88        0.00     40.33 o 
   6   8   1      487.88      477.27     47.48 o 
   7   8   1       49.83        4.03     40.33 o 
   8   8   1      173.86      270.20     68.56 o 
 -14   9   1       29.99       39.41     29.84 o 
 -13   9   1       18.63       40.52     27.48 o 
 -12   9   1       43.17       72.01     29.04 o 
 -11   9   1       72.56       62.83     26.09 o 
 -10   9   1       15.33       62.40     36.30 o 
  -9   9   1       12.32        0.00     26.21 o 
  -8   9   1        4.08       15.32     20.13 o 
  -7   9   1      399.28      396.74     27.75 o 
  -6   9   1     1241.80     1241.18     41.09 o 
  -5   9   1      933.52      862.18     53.03 o 
  -4   9   1       78.71       49.22     15.96 o 
  -3   9   1     3774.52     4223.78     76.57 o 
  -2   9   1       16.62       25.66     15.12 o 
  -1   9   1     3854.32     3939.06     73.09 o 
   0   9   1     1906.64     1892.44     65.88 o 
   1   9   1     1619.26     1614.45    104.85 o 
   2   9   1      438.26      474.99     39.54 o 
   3   9   1      965.28     1037.25    135.10 o 
   4   9   1      127.26       89.16     38.31 o 
   5   9   1      207.05      178.59     35.77 o 
   6   9   1      230.94      258.10     68.56 o 
   7   9   1       23.76       36.30     48.39 o 
 -14  10   1      117.01       67.89     32.82 o 
 -13  10   1      155.29      152.78     46.38 o 
 -12  10   1        6.51       11.25     26.09 o 
 -11  10   1      192.94      257.15     36.74 o 
 -10  10   1     1624.97     1551.95     86.71 o 
  -9  10   1      222.66      241.09     46.38 o 
  -8  10   1      602.29      700.07     45.36 o 
  -7  10   1      659.38      622.60     34.09 o 
  -6  10   1      744.31      744.42     38.58 o 
  -5  10   1      239.84      294.39     25.40 o 
  -4  10   1      739.84      713.96     34.50 o 
  -3  10   1       12.74       67.11     18.80 o 
  -2  10   1      712.42      716.54     34.34 o 
  -1  10   1      450.94      479.74     38.71 o 
   0  10   1        0.92        0.00     19.36 o 
   1  10   1       20.40       35.11     23.13 o 
   2  10   1       20.03       37.19     26.21 o 
   3  10   1       21.84       24.67     23.13 o 
   4  10   1       95.69      125.02     52.43 o 
   5  10   1       68.22       36.30     48.39 o 
   6  10   1        0.18       20.16     48.39 o 
 -14  11   1      111.08      109.82     35.77 o 
 -13  11   1       68.22        7.52     29.84 o 
 -12  11   1       28.30       34.95     56.46 o 
 -11  11   1      393.91      390.28     80.66 o 
 -10  11   1      380.62      387.55     41.27 o 
  -9  11   1       46.92       33.61     25.19 o 
  -8  11   1      212.67      193.78     31.97 o 
  -7  11   1      232.71      268.20     26.67 o 
  -6  11   1      478.41      537.34     34.77 o 
  -5  11   1      105.55      119.11     26.17 o 
  -4  11   1      560.44      622.51     34.98 o 
  -3  11   1      214.39      204.82     23.99 o 
  -2  11   1     1122.29     1060.72     53.29 o 
  -1  11   1      381.81      431.79     39.54 o 
   0  11   1       17.83        0.00     32.26 o 
   1  11   1     3097.20     3296.09     95.90 o 
   2  11   1     2006.13     1750.48     73.61 o 
   3  11   1     1819.08     1750.24    120.98 o 
   4  11   1       55.73       72.59     44.36 o 
   5  11   1       16.91       32.26     52.43 o 
 -14  12   1      201.88      139.92     40.69 o 
 -13  12   1      532.21      492.81     50.39 o 
 -12  12   1      132.33      110.46     31.97 o 
 -11  12   1       35.43       12.10     26.84 o 
 -10  12   1      524.19      576.69    110.90 o 
  -9  12   1       68.04       87.95     29.84 o 
  -8  12   1      285.10      284.72     60.49 o 
  -7  12   1      528.98      604.82     44.70 o 
  -6  12   1       47.57       56.18     21.65 o 
  -5  12   1      234.27      227.81     33.76 o 
  -4  12   1      237.94      249.88     27.75 o 
  -3  12   1      374.23      372.45     37.79 o 
  -2  12   1      256.94      240.62     32.82 o 
  -1  12   1       42.76       43.94     26.09 o 
   0  12   1      667.95      684.62     52.18 o 
   1  12   1      128.47      153.16     32.82 o 
   2  12   1        3.88       16.13     44.36 o 
   3  12   1       25.86      112.92     56.46 o 
   4  12   1       42.30        0.00     44.36 o 
 -13  13   1      185.25      130.39     37.79 o 
 -12  13   1      264.62      213.37     38.71 o 
 -11  13   1        8.07       19.40     27.48 o 
 -10  13   1      203.10      175.21     35.56 o 
  -9  13   1       95.72       73.93     29.84 o 
  -8  13   1        7.10        0.00     23.13 o 
  -7  13   1      287.91      272.06     42.26 o 
  -6  13   1       93.45      100.82     24.57 o 
  -5  13   1       70.88       83.16     22.45 o 
  -4  13   1      419.74      500.06     58.48 o 
  -3  13   1       80.35      110.08     30.25 o 
  -2  13   1     1009.33     1058.89    110.90 o 
  -1  13   1      347.80      359.96     41.65 o 
   0  13   1      327.95      417.40     46.47 o 
   1  13   1       39.28       44.36     48.39 o 
   2  13   1      161.53      225.84     64.52 o 
   3  13   1      830.53      681.55     96.79 o 
 -13  14   1      272.52      285.25     64.52 o 
 -12  14   1      182.14      190.18     39.62 o 
 -11  14   1      111.34       84.69     34.88 o 
 -10  14   1      351.25      406.16     45.36 o 
  -9  14   1     2012.37     2052.88    149.21 o 
  -8  14   1      751.92      728.02     52.70 o 
  -7  14   1     1727.28     1823.25     83.75 o 
  -6  14   1       84.98       46.92     24.11 o 
  -5  14   1       56.97       63.37     29.04 o 
  -4  14   1      567.74      578.10     50.39 o 
  -3  14   1        2.44        2.33     52.43 o 
  -2  14   1      412.41      500.81     48.39 o 
  -1  14   1      310.88      290.36     41.65 o 
   0  14   1       13.72        0.00     40.33 o 
   1  14   1        1.62        0.00     44.36 o 
 -12  15   1        1.31        0.00     46.38 o 
 -11  15   1       32.44       24.90     31.97 o 
 -10  15   1       63.15       70.14     36.30 o 
  -9  15   1      571.76      563.34     49.84 o 
  -8  15   1      120.47      136.47     35.56 o 
  -7  15   1        2.02       15.07     26.98 o 
  -6  15   1       88.44      132.17     94.77 o 
  -5  15   1        1.53        0.00     36.30 o 
  -4  15   1      297.62      328.15     48.39 o 
  -3  15   1       21.14       50.59     32.26 o 
  -2  15   1     1045.75     1195.83     78.64 o 
  -1  15   1      262.83      209.71     64.52 o 
   0  15   1      322.26      290.36     72.59 o 
 -11  16   1      404.56      494.38     54.18 o 
 -10  16   1      973.65      808.73     61.26 o 
  -9  16   1       23.73       34.28     54.44 o 
  -8  16   1      348.68      342.51     44.13 o 
  -7  16   1      124.25       36.30     40.33 o 
  -6  16   1      170.67      173.98     38.71 o 
  -5  16   1       83.07       74.20     33.56 o 
  -4  16   1      288.45      243.42     43.58 o 
  -3  16   1        0.56        0.00     48.39 o 
  -2  16   1       23.46       40.33     52.43 o 
  -8  17   1       12.33       52.43     44.36 o 
  -7  17   1       92.47      120.98     48.39 o 
  -6  17   1        0.17        0.00     30.98 o 
  -5  17   1      194.11      130.16     40.69 o 
   3 -17   2       80.38       91.46     39.62 o 
   4 -17   2      502.95      439.42     52.18 o 
   5 -17   2      316.23      310.00     49.36 o 
   6 -17   2      255.41      307.78     54.44 o 
   7 -17   2      484.53      621.05     80.66 o 
   8 -17   2      227.47      345.71     46.99 o 
   1 -16   2        6.59       14.20     34.88 o 
   2 -16   2        1.35        0.00     44.36 o 
   3 -16   2       85.23        3.48     29.84 o 
   4 -16   2        3.82        0.00     48.39 o 
   5 -16   2       48.49       46.71     32.82 o 
   6 -16   2        1.74       11.18     29.84 o 
   7 -16   2      210.52      162.83     31.14 o 
   8 -16   2       14.09        0.00     28.09 o 
   9 -16   2       39.00       14.11     94.77 o 
  10 -16   2        0.12        2.81     64.52 o 
  -1 -15   2        1.08        0.00     46.38 o 
   0 -15   2       28.28        7.88     34.28 o 
   1 -15   2      198.77      154.98     38.71 o 
   2 -15   2       97.45      139.80     36.56 o 
   3 -15   2      743.61      795.27     62.98 o 
   4 -15   2       65.46       47.11     29.84 o 
   5 -15   2      229.68      186.88     38.71 o 
   6 -15   2      146.71      153.57     28.30 o 
   7 -15   2      224.48      234.97     33.01 o 
   8 -15   2      156.19      171.04     34.88 o 
   9 -15   2      204.53      203.70     38.42 o 
  10 -15   2      634.20      616.18     62.51 o 
  11 -15   2        0.76       23.46     36.30 o 
  -3 -14   2      276.64      330.69     49.36 o 
  -2 -14   2      169.32      206.06     80.66 o 
  -1 -14   2       21.58       34.37     31.97 o 
   0 -14   2       19.46       72.42     33.86 o 
   1 -14   2      757.14      760.61     57.17 o 
   2 -14   2       51.20        5.04     30.25 o 
   3 -14   2        2.54        0.00     42.34 o 
   4 -14   2      258.73      288.57     90.74 o 
   5 -14   2       13.07        5.34     20.51 o 
   6 -14   2       63.46       58.31     24.76 o 
   7 -14   2      319.62      312.86     33.96 o 
   8 -14   2      512.95      577.39     48.23 o 
   9 -14   2        4.72       46.78     28.09 o 
  10 -14   2       55.10       66.36     30.98 o 
  11 -14   2       12.36        0.00     29.04 o 
  12 -14   2       21.97       12.98     66.54 o 
  -4 -13   2       60.17       48.56     34.88 o 
  -3 -13   2      119.61      179.95     39.62 o 
  -2 -13   2       96.83       80.82     33.86 o 
  -1 -13   2        8.19       38.60     29.04 o 
   0 -13   2       48.78       30.25     70.57 o 
   1 -13   2     1067.30     1086.10     61.87 o 
   2 -13   2       90.22      116.83     36.30 o 
   3 -13   2       14.92        0.00     23.13 o 
   4 -13   2       10.59        0.00     19.91 o 
   5 -13   2      469.67      460.53     33.96 o 
   6 -13   2      859.47      772.45     43.30 o 
   7 -13   2     4088.90     3998.97     88.94 o 
   8 -13   2        3.15        0.00     23.13 o 
   9 -13   2      831.02      802.17     55.11 o 
  10 -13   2       64.45       57.93     36.30 o 
  11 -13   2      195.83      197.61     37.79 o 
  12 -13   2      315.56      361.44     44.57 o 
  -5 -12   2      249.79      260.57     70.57 o 
  -4 -12   2      503.09      469.91     74.61 o 
  -3 -12   2       36.79       85.06     30.98 o 
  -2 -12   2       43.19       23.04     29.04 o 
  -1 -12   2       14.04       25.68     26.09 o 
   0 -12   2      723.28      749.31     54.25 o 
   1 -12   2     2842.02     3027.03    102.84 o 
   2 -12   2      264.14      279.77     36.30 o 
   3 -12   2      604.58      544.38     35.41 o 
   4 -12   2       12.41        0.00     23.76 o 
   5 -12   2       42.15       61.40     22.21 o 
   6 -12   2       24.13        6.76     22.35 o 
   7 -12   2      315.05      350.38     40.04 o 
   8 -12   2      187.69      229.47     29.55 o 
   9 -12   2       44.98       72.19     28.09 o 
  10 -12   2       31.88       42.75     38.31 o 
  11 -12   2       31.07       28.44     26.09 o 
  12 -12   2       87.44      154.56     37.79 o 
  13 -12   2      100.70       50.91     46.38 o 
  -6 -11   2       60.73       93.33     52.43 o 
  -5 -11   2        4.28        0.00     30.25 o 
  -4 -11   2      214.98      179.30     37.79 o 
  -3 -11   2       16.89        0.00     24.11 o 
  -2 -11   2      416.64      446.60     44.57 o 
  -1 -11   2       48.02       24.64     25.19 o 
   0 -11   2      373.39      402.49     40.69 o 
   1 -11   2      309.46      313.32     36.74 o 
   2 -11   2      879.23      862.54     39.14 o 
   3 -11   2     1791.41     1774.21     52.34 o 
   4 -11   2      409.11      430.06     38.63 o 
   5 -11   2      568.54      574.35     36.67 o 
   6 -11   2      284.38      295.23     30.66 o 
   7 -11   2      560.16      480.34     34.50 o 
   8 -11   2        1.84        0.00     20.87 o 
   9 -11   2      410.94      567.02     98.80 o 
  10 -11   2      168.69      162.44     31.97 o 
  11 -11   2      121.03      136.37     50.41 o 
  12 -11   2      284.33      230.82     37.79 o 
  13 -11   2      213.63      200.94     37.79 o 
  -7 -10   2       13.39        0.00     34.28 o 
  -6 -10   2      439.47      496.94     51.33 o 
  -5 -10   2      247.38      388.20     54.44 o 
  -4 -10   2        1.69       28.65     26.09 o 
  -3 -10   2     3463.81     3543.36    110.90 o 
  -2 -10   2      591.55      602.18     47.48 o 
  -1 -10   2     1264.97     1321.63     61.96 o 
   0 -10   2      579.45      542.37     48.39 o 
   1 -10   2      565.85      655.36     32.39 o 
   2 -10   2      268.50      290.74     25.75 o 
   3 -10   2       22.90        0.00     16.39 o 
   4 -10   2      124.17       70.61     23.30 o 
   5 -10   2      233.98      190.08     24.84 o 
   6 -10   2        9.99       10.59     20.75 o 
   7 -10   2        0.16        6.95     23.82 o 
   8 -10   2       16.85        0.00     23.82 o 
   9 -10   2       25.69       72.59     36.30 o 
  10 -10   2      199.32      161.31     40.33 o 
  11 -10   2      177.25      138.32     32.26 o 
  12 -10   2        1.34       23.39     26.84 o 
  13 -10   2       25.24       15.56     36.30 o 
  -8  -9   2       10.32       72.59     34.22 o 
  -7  -9   2        1.54       10.08     31.37 o 
  -6  -9   2        2.16       47.33     26.98 o 
  -5  -9   2      235.67      207.60     54.44 o 
  -4  -9   2       20.92       15.24     25.19 o 
  -3  -9   2        8.81       16.37     23.13 o 
  -2  -9   2      132.57      112.92     26.84 o 
  -1  -9   2       74.18       73.95     34.28 o 
   0  -9   2      111.60      129.18     17.74 o 
   1  -9   2      243.67      235.00     20.51 o 
   2  -9   2      548.71      528.44     27.85 o 
   3  -9   2      222.14      287.96     23.56 o 
   4  -9   2     1431.21     1338.26    106.87 o 
   5  -9   2     1775.52     1684.27     47.66 o 
   6  -9   2     1194.28     1165.64     42.40 o 
   7  -9   2       14.52        0.00     17.81 o 
   8  -9   2      513.91      479.53     47.44 o 
   9  -9   2      422.74      395.80     37.79 o 
  10  -9   2      172.82      169.38     40.33 o 
  11  -9   2       52.89       56.46     36.30 o 
  12  -9   2       31.28       17.74     26.84 o 
  13  -9   2       70.56       78.20     48.39 o 
  -9  -8   2       17.20       92.31     37.79 o 
  -8  -8   2        7.29        3.26     29.84 o 
  -7  -8   2      619.46      695.98     66.54 o 
  -6  -8   2      244.88      267.27     38.71 o 
  -5  -8   2      596.63      470.80     46.38 o 
  -4  -8   2      154.72      101.63     26.84 o 
  -3  -8   2       15.87       57.13     42.34 o 
  -2  -8   2       12.53       66.19     23.13 o 
  -1  -8   2        9.53       15.20     30.25 o 
   0  -8   2      933.45     1041.09     32.41 o 
   1  -8   2      130.77      213.74     44.36 o 
   2  -8   2      639.95      663.74     28.77 o 
   3  -8   2      354.95      385.37     34.64 o 
   4  -8   2      514.71      545.06     45.77 o 
   5  -8   2      332.00      324.15     24.57 o 
   6  -8   2       12.90        5.07     15.20 o 
   7  -8   2       78.05      104.03     21.58 o 
   8  -8   2        9.20       16.13     20.91 o 
   9  -8   2      323.70      340.86     36.74 o 
  10  -8   2        9.74        0.00     22.28 o 
  11  -8   2       14.24       12.10     28.23 o 
  12  -8   2        4.62       16.13     32.26 o 
  13  -8   2       36.84       83.46     31.97 o 
  -9  -7   2       36.19       52.08     31.97 o 
  -8  -7   2        0.29        0.00     24.11 o 
  -7  -7   2      135.74      177.00     34.88 o 
  -6  -7   2      129.03       88.72     28.09 o 
  -5  -7   2      429.93      400.71     38.71 o 
  -4  -7   2       20.79        0.00     19.36 o 
  -3  -7   2       18.26       21.78     20.13 o 
  -2  -7   2       35.35       51.62     20.13 o 
  -1  -7   2       35.16       75.45     12.39 o 
   0  -7   2     1168.27     1568.86     37.70 o 
   1  -7   2     4294.24     4583.71     76.48 o 
   2  -7   2        2.29        5.60     10.58 o 
   3  -7   2     1427.59     1431.29     55.22 o 
   4  -7   2     2503.52     2503.35     53.27 o 
   5  -7   2      740.75      684.51     31.61 o 
   6  -7   2       98.87      121.71     18.80 o 
   7  -7   2      193.67      168.70     21.91 o 
   8  -7   2       12.22        0.00     17.08 o 
   9  -7   2      489.82      448.40     62.51 o 
  10  -7   2      466.06      477.04     40.69 o 
  11  -7   2      110.02       63.89     26.98 o 
  12  -7   2       38.98       16.13     32.26 o 
  13  -7   2        2.83        0.00     26.09 o 
 -10  -6   2       51.50        0.00     44.36 o 
  -9  -6   2      204.40      223.24     39.62 o 
  -8  -6   2      393.68      444.09     42.49 o 
  -7  -6   2      258.83      341.95     37.79 o 
  -6  -6   2        6.81       40.08     22.28 o 
  -5  -6   2       40.45       42.60     22.28 o 
  -4  -6   2      109.12      148.78     25.19 o 
  -3  -6   2      247.26      240.39     26.09 o 
  -2  -6   2      459.38      460.28     31.97 o 
  -1  -6   2      361.51      251.95     15.74 o 
   0  -6   2    10676.94    11233.14    152.07 o 
   2  -6   2      649.51      581.73     23.56 o 
   3  -6   2     1716.24     1696.94     39.71 o 
   4  -6   2      232.56      199.53     18.80 o 
   5  -6   2      144.83      172.19     18.33 o 
   6  -6   2      379.73      393.88     33.90 o 
   7  -6   2       65.99       84.62     18.33 o 
   8  -6   2      143.00      124.03     21.37 o 
   9  -6   2      291.19      341.88     33.86 o 
  10  -6   2      291.02      326.88     38.31 o 
  11  -6   2       22.87       32.71     52.43 o 
  12  -6   2       41.93       48.39     32.26 o 
  13  -6   2       17.91       21.78     26.84 o 
 -11  -5   2      169.77      270.20     60.49 o 
 -10  -5   2      101.99      116.95     44.36 o 
  -9  -5   2      393.33      244.09    163.33 o 
  -8  -5   2      185.37      170.02     34.28 o 
  -7  -5   2        0.47        0.00     21.25 o 
  -6  -5   2        3.37        6.18     21.25 o 
  -5  -5   2       10.52       16.13     19.36 o 
  -4  -5   2       12.73        4.37     16.41 o 
  -3  -5   2      937.37      995.79     60.49 o 
  -2  -5   2      902.25      797.65     37.79 o 
  -1  -5   2     1733.24     1875.01     57.92 o 
   0  -5   2      657.70      606.35     21.16 o 
   1  -5   2     2470.11     2193.67     41.09 o 
   2  -5   2     4373.48     4282.40     84.49 o 
   3  -5   2     3472.91     3617.16     61.73 o 
   4  -5   2     5532.59     5868.85     91.21 o 
   5  -5   2      231.74      351.90     22.42 o 
   6  -5   2     1973.48     2083.81     48.78 o 
   7  -5   2      606.34      535.26     32.58 o 
   8  -5   2     1549.00     1523.24     47.85 o 
   9  -5   2     1110.34     1069.77     52.24 o 
  10  -5   2     1536.37     1542.13    118.97 o 
  11  -5   2       56.14       53.32     25.19 o 
  12  -5   2       29.59       44.36     32.26 o 
  13  -5   2      406.57      390.16     43.58 o 
 -11  -4   2      127.28      137.12     48.39 o 
 -10  -4   2      151.48      116.95     40.33 o 
  -9  -4   2      734.73      652.62     49.36 o 
  -7  -4   2     1144.86     1000.85    215.76 o 
  -6  -4   2     2486.79     2491.61     73.49 o 
  -5  -4   2     6839.77     6955.52    138.34 o 
  -4  -4   2     4007.44     3927.50     87.17 o 
  -3  -4   2     3713.29     3470.70     76.36 o 
  -2  -4   2     2329.98     2219.50     56.18 o 
  -1  -4   2     4249.05     3969.82     59.55 o 
   0  -4   2       96.57      197.67     16.14 o 
   1  -4   2     5502.88     5742.39     83.10 o 
   2  -4   2    12418.25    12743.65    210.10 o 
   3  -4   2     3981.31     4181.60     66.41 o 
   4  -4   2      909.44      861.71     27.09 o 
   5  -4   2     1026.13     1141.08     39.02 o 
   6  -4   2       15.39       13.83     11.74 o 
   7  -4   2       59.04       46.95     15.55 o 
   8  -4   2      909.38      942.30     61.46 o 
   9  -4   2       71.69      126.01     21.65 o 
  10  -4   2       22.22        4.03     20.16 o 
  11  -4   2      114.76      145.24     36.30 o 
  12  -4   2        0.04       20.16     32.26 o 
  13  -4   2       48.60       80.66     36.30 o 
 -12  -3   2       41.62        8.07     40.33 o 
 -11  -3   2       15.71        0.00     36.30 o 
 -10  -3   2     1408.53     1250.17     84.69 o 
  -9  -3   2      298.00      175.98     30.98 o 
  -8  -3   2     1728.14     1509.19     61.26 o 
  -7  -3   2      263.82      253.76     56.46 o 
  -6  -3   2        0.74       12.47     15.49 o 
  -5  -3   2       91.68      122.65     13.42 o 
  -4  -3   2       41.96       20.97     13.42 o 
  -3  -3   2     2291.01     2150.55     74.61 o 
  -2  -3   2     1500.81     1904.87    141.15 o 
  -1  -3   2     3196.84     2990.64     45.97 o 
   0  -3   2      656.46      512.11     17.97 o 
   1  -3   2     1678.40     1558.04     32.61 o 
   2  -3   2     2659.86     2620.33     53.95 o 
   3  -3   2     8979.15     8817.51    120.51 o 
   4  -3   2     4285.71     4066.12     66.41 o 
   5  -3   2        8.94       11.79     10.68 o 
   6  -3   2     2438.19     2302.85     50.19 o 
   7  -3   2      886.29      874.14     33.14 o 
   8  -3   2      506.59      556.92     31.40 o 
   9  -3   2    11288.19    11248.38    170.11 o 
  10  -3   2       14.18       11.73     38.31 o 
  11  -3   2      437.93      445.77     40.69 o 
  12  -3   2     1078.85     1109.02     76.62 o 
  13  -3   2      492.08      572.66     68.56 o 
 -12  -2   2      104.83      100.82     48.39 o 
 -11  -2   2      568.69      540.40     68.56 o 
 -10  -2   2      334.63      338.76     52.43 o 
  -9  -2   2       78.31       76.62     25.66 o 
  -8  -2   2     2431.11     2594.77     76.84 o 
  -7  -2   2     2383.00     2345.82     82.67 o 
  -6  -2   2     4151.38     3930.26     66.41 o 
  -5  -2   2        2.94       23.89     10.68 o 
  -4  -2   2     9037.14     9266.06    124.44 o 
  -3  -2   2     9244.71    10124.30    153.91 o 
  -2  -2   2     5552.85     5593.84     74.94 o 
  -1  -2   2     3418.13     3091.40     44.75 o 
   0  -2   2     2558.85     2694.81     50.39 o 
   1  -2   2    13310.75    13819.63    172.88 o 
   2  -2   2      451.13      427.63     17.74 o 
   3  -2   2     1969.39     1954.82     44.13 o 
   4  -2   2      257.60      255.63     15.96 o 
   5  -2   2     7761.09     8118.13    117.24 o 
   6  -2   2     3199.69     3037.86     68.17 o 
   7  -2   2     4472.73     4128.28    259.81 o 
   8  -2   2       28.76       40.94     13.96 o 
   9  -2   2      715.78      807.33     39.74 o 
  10  -2   2       12.66        0.00     17.10 o 
  11  -2   2       25.40       72.59     32.26 o 
  12  -2   2       34.14        0.00     28.23 o 
 -13  -1   2      123.88      177.44     52.43 o 
 -12  -1   2      381.55      310.53     60.49 o 
 -10  -1   2       96.47      120.98     36.30 o 
  -9  -1   2      610.15      617.32     41.27 o 
  -8  -1   2      160.92      134.58     18.33 o 
  -7  -1   2      406.52      371.52     21.91 o 
  -6  -1   2      481.69      447.70     25.65 o 
  -5  -1   2     1200.89     1138.64     29.04 o 
  -4  -1   2     2472.58     2180.51     39.03 o 
  -3  -1   2     1330.35     1262.06     26.67 o 
  -2  -1   2      234.05      216.84     11.17 o 
  -1  -1   2       67.10       52.43      5.70 o 
   0  -1   2     1457.87     1365.59     28.09 o 
   1  -1   2      811.50      852.84     18.33 o 
   2  -1   2      325.87      269.42     29.65 o 
   3  -1   2      267.38      183.82     52.43 o 
   4  -1   2      713.81      504.19     46.38 o 
   5  -1   2        4.56        5.04      6.59 o 
   6  -1   2      674.75      580.07     27.75 o 
   7  -1   2     2644.81     2594.62     59.53 o 
   8  -1   2      196.37      168.24     21.37 o 
   9  -1   2      434.85      497.73     32.43 o 
  10  -1   2      145.32      173.41     36.30 o 
  11  -1   2      591.05      717.84     68.56 o 
  12  -1   2      542.35      512.17     60.49 o 
 -12   0   2       51.92       88.72     36.30 o 
 -11   0   2      241.85      274.23     44.36 o 
 -10   0   2        4.56        0.00     24.20 o 
  -9   0   2     1074.01     1117.80     39.44 o 
  -8   0   2      922.02      969.33     34.09 o 
  -7   0   2      333.04      376.15     22.56 o 
  -6   0   2      283.76      413.83     20.08 o 
  -5   0   2      636.21      589.18     26.52 o 
  -4   0   2     1963.90     2015.50     36.43 o 
  -3   0   2      283.94      265.58     14.40 o 
  -2   0   2     2209.63     2113.62     30.99 o 
  -1   0   2     5884.16     5941.67     88.26 o 
   0   0   2     1180.13     1197.38     26.98 o 
   1   0   2    21368.65    21641.79    263.77 o 
   2   0   2     4480.15     4043.35     72.67 o 
   3   0   2       20.82       14.52     12.74 o 
   4   0   2      224.35      321.64     25.66 o 
   5   0   2      185.38      144.03     20.16 o 
   6   0   2        4.02       16.30      8.73 o 
   7   0   2       46.56       52.64     15.40 o 
   8   0   2       11.06        4.84     16.60 o 
   9   0   2        6.53        4.32     34.28 o 
  10   0   2        8.53       40.33     28.23 o 
  11   0   2        0.31       28.23     32.26 o 
  12   0   2       14.08        0.00     36.30 o 
 -13   1   2      124.03      145.18     40.33 o 
 -12   1   2      206.62      302.46     48.39 o 
 -11   1   2      244.12      225.84     44.36 o 
 -10   1   2      211.72      280.37     31.37 o 
  -9   1   2       90.59       71.25     21.25 o 
  -8   1   2      110.77       99.68     15.40 o 
  -7   1   2      364.76      362.54     20.08 o 
  -6   1   2      330.16      366.71     19.31 o 
  -5   1   2     1444.34     1536.01     31.76 o 
  -4   1   2      625.70      516.34     21.90 o 
  -3   1   2        1.82        4.03      9.68 o 
  -2   1   2       53.12       35.05      6.71 o 
   0   1   2       52.47       68.56     12.10 o 
   1   1   2      810.19      840.44     25.09 o 
   2   1   2     3824.27     3474.90     53.39 o 
   3   1   2     2636.37     2619.31     46.28 o 
   4   1   2      300.25      357.61     30.11 o 
   5   1   2      289.36      273.73     18.80 o 
   6   1   2       42.90       15.06     19.26 o 
   7   1   2       20.48        0.00     12.12 o 
   8   1   2      195.04       97.67     94.77 o 
   9   1   2      463.53      519.42     41.65 o 
  10   1   2      274.97      278.26     56.46 o 
 -14   2   2       12.66       20.16     36.30 o 
 -13   2   2        4.62       24.20     32.26 o 
 -12   2   2        0.63        0.00     28.23 o 
 -11   2   2       18.78       37.30     44.36 o 
 -10   2   2        4.03        0.00     24.20 o 
  -9   2   2      395.48      444.53     34.22 o 
  -8   2   2       69.34       65.98     24.37 o 
  -7   2   2      334.00      423.45     32.26 o 
  -6   2   2      286.06      404.16     19.76 o 
  -5   2   2      505.66      663.82     20.06 o 
  -4   2   2     1067.83      804.78     58.48 o 
  -3   2   2    17440.05    17381.56    256.46 o 
  -2   2   2       22.48       24.20      5.16 o 
  -1   2   2     5825.64     5852.89     76.20 o 
   0   2   2      210.65      171.63      8.99 o 
   1   2   2      597.18      706.88     20.29 o 
   2   2   2        3.51       14.89      9.21 o 
   3   2   2      107.45      134.50     16.41 o 
   4   2   2      813.37      928.85     36.56 o 
   5   2   2      396.01      473.61     30.53 o 
   6   2   2     1405.76     1432.63     62.51 o 
   7   2   2      553.32      524.27     64.52 o 
   8   2   2        4.07       13.11     24.20 o 
   9   2   2      128.28       33.88     42.34 o 
  10   2   2        0.09        0.00     22.81 o 
 -14   3   2      405.47      447.64     64.52 o 
 -13   3   2      303.37      387.15     56.46 o 
 -12   3   2       20.57       47.05     25.19 o 
 -11   3   2      146.21      161.53     58.48 o 
 -10   3   2        7.46        0.00     20.13 o 
  -9   3   2      660.76      655.34     39.92 o 
  -8   3   2       99.33      109.59     15.96 o 
  -7   3   2      163.47      149.40     18.02 o 
  -6   3   2      771.16      793.97     27.68 o 
  -5   3   2      359.14      323.59     24.20 o 
  -4   3   2        8.75       22.64      6.37 o 
  -3   3   2       65.84       69.76      9.22 o 
  -2   3   2      159.67      137.63     10.68 o 
  -1   3   2      231.15      190.76     13.42 o 
   0   3   2      421.56      377.38     16.97 o 
   1   3   2      482.10      516.42     17.89 o 
   2   3   2     1223.43     1054.34     26.76 o 
   3   3   2      165.92      141.19     13.04 o 
   4   3   2      685.76      612.99     24.76 o 
   5   3   2      351.40      366.44     21.91 o 
   6   3   2      253.32      261.24     31.97 o 
   7   3   2      670.60      558.15     43.58 o 
   8   3   2       29.61       39.43     25.19 o 
   9   3   2      251.75      241.00     36.74 o 
  10   3   2      127.57      221.80     56.46 o 
 -14   4   2        7.13        0.00     32.26 o 
 -13   4   2        0.54       12.99     26.21 o 
 -12   4   2       53.01        0.00     23.13 o 
 -11   4   2      693.74      778.20     66.54 o 
 -10   4   2      358.05      362.48     34.28 o 
  -9   4   2     1867.48     1683.60     58.41 o 
  -8   4   2      515.35      408.25     23.98 o 
  -7   4   2     2317.78     2520.85     48.05 o 
  -6   4   2       12.01        0.00     10.32 o 
  -5   4   2      772.41      719.61     22.35 o 
  -4   4   2       19.93       71.45     10.73 o 
  -3   4   2     2039.86     1831.08     35.65 o 
  -2   4   2      547.11      797.03     46.92 o 
  -1   4   2      573.51      765.84     30.32 o 
   0   4   2       19.55       43.42      8.73 o 
   1   4   2     2354.51     2215.68     40.58 o 
   2   4   2     5819.61     5592.05     83.65 o 
   3   4   2       17.40       12.99     13.52 o 
   4   4   2     3303.55     3243.75     59.19 o 
   5   4   2     1075.90      969.37     60.49 o 
   6   4   2      803.60      922.38     51.33 o 
   7   4   2       23.36       36.80     22.28 o 
   8   4   2       12.10       51.79     26.09 o 
   9   4   2      179.64      185.51     56.46 o 
  10   4   2        1.65       20.16     44.36 o 
 -14   5   2      438.62      501.86     47.48 o 
 -13   5   2      108.92       67.28     26.09 o 
 -12   5   2      200.53      160.02     30.98 o 
 -11   5   2     7177.33     7003.63    146.84 o 
 -10   5   2      863.14      904.90     49.84 o 
  -9   5   2      471.68      490.67     37.07 o 
  -8   5   2     1382.51     1326.79     49.84 o 
  -7   5   2      132.57      170.82     15.96 o 
  -6   5   2     1470.06     1244.24     32.61 o 
  -5   5   2     2758.27     2631.03     48.78 o 
  -4   5   2      552.36      531.64     21.65 o 
  -3   5   2      188.01      233.35     15.40 o 
  -2   5   2      319.64      308.95     20.13 o 
  -1   5   2      898.74      897.70     25.05 o 
   0   5   2      916.27     1134.47     29.17 o 
   1   5   2     1933.88     1997.06     55.32 o 
   2   5   2       50.09       50.05     19.40 o 
   3   5   2      227.72      227.12     16.72 o 
   4   5   2        8.98        9.62     28.23 o 
   5   5   2      199.05      233.24     30.98 o 
   6   5   2     1518.25     1447.87     61.00 o 
   7   5   2      255.87      149.21     30.98 o 
   8   5   2     1183.80     1113.06    108.89 o 
   9   5   2       21.99       12.10     44.36 o 
 -14   6   2        0.06        0.00     23.82 o 
 -13   6   2      116.06      148.33     31.97 o 
 -12   6   2       22.26       50.73     26.09 o 
 -11   6   2       34.70        0.00     23.13 o 
 -10   6   2      639.37      623.00     44.13 o 
  -9   6   2       18.42        0.00     16.41 o 
  -8   6   2       28.17       31.69     19.36 o 
  -7   6   2      314.39      270.78     18.99 o 
  -6   6   2       63.13       27.04     12.28 o 
  -5   6   2      630.36      587.57     24.57 o 
  -4   6   2     6024.42     6378.30     95.23 o 
  -3   6   2     3888.87     3920.38     65.46 o 
  -2   6   2      334.24      318.80     18.80 o 
  -1   6   2     4739.31     4825.83     75.62 o 
   0   6   2     1301.32     1170.71     43.44 o 
   1   6   2     1022.86     1006.36     30.93 o 
   2   6   2      678.63      681.77     33.32 o 
   3   6   2     1844.21     1970.49     61.87 o 
   4   6   2      419.83      489.59     39.54 o 
   5   6   2      290.44      307.03     32.82 o 
   6   6   2      548.61      649.89     48.39 o 
   7   6   2      306.51      354.89     68.56 o 
   8   6   2       17.22        0.00     44.36 o 
   9   6   2       12.85       16.13     44.36 o 
 -14   7   2        5.88       12.90     26.84 o 
 -13   7   2       19.08       37.78     26.09 o 
 -12   7   2     1195.05     1238.11     60.86 o 
 -11   7   2      598.44      614.73     45.36 o 
 -10   7   2      880.40      850.83     51.09 o 
  -9   7   2      368.43      369.71     40.33 o 
  -8   7   2      696.75      698.03     41.27 o 
  -7   7   2       91.57      118.97     15.48 o 
  -6   7   2     1977.14     2075.64     47.08 o 
  -5   7   2      778.06      712.26     28.66 o 
  -4   7   2      955.03      785.86     29.43 o 
  -3   7   2       27.73        3.26      9.32 o 
  -2   7   2       77.94       86.59     13.96 o 
  -1   7   2       96.68      104.77     15.12 o 
   0   7   2      404.29      423.11     24.79 o 
   1   7   2      447.04      453.72     22.71 o 
   2   7   2       52.58       78.39     22.28 o 
   3   7   2       21.04       19.63     52.43 o 
   4   7   2       41.01       14.79     21.25 o 
   5   7   2       52.82       73.23     26.09 o 
   6   7   2      419.84      455.71     72.59 o 
   7   7   2      528.63      596.86     88.72 o 
   8   7   2      106.63      169.38     56.46 o 
 -14   8   2        3.51       39.18     27.48 o 
 -13   8   2      103.25      129.29     80.66 o 
 -12   8   2       13.73       40.33     30.25 o 
 -11   8   2       16.98        0.00     34.28 o 
 -10   8   2      126.42      132.81     34.28 o 
  -9   8   2        2.26       32.01     46.38 o 
  -8   8   2       15.70       45.97     22.18 o 
  -7   8   2      678.90      706.13     31.61 o 
  -6   8   2     2375.93     2470.23     53.45 o 
  -5   8   2     3389.56     3402.27     65.11 o 
  -4   8   2     2198.14     2198.17     50.19 o 
  -3   8   2      118.78       70.23     14.19 o 
  -2   8   2     3536.26     3562.37     64.77 o 
  -1   8   2       60.68       64.99     16.27 o 
   0   8   2      120.93      114.31     16.39 o 
   1   8   2      412.70      396.09     50.41 o 
   2   8   2       11.57       13.71     20.13 o 
   3   8   2      190.71      196.19     44.36 o 
   4   8   2       57.67       22.85     25.19 o 
   5   8   2      294.28      270.20     60.49 o 
   6   8   2      355.14      471.84     80.66 o 
   7   8   2      140.96      145.18     60.49 o 
 -14   9   2       58.81       94.56     84.69 o 
 -13   9   2       77.28      118.18     31.97 o 
 -12   9   2      257.66      267.27     40.33 o 
 -11   9   2      403.76      415.95     42.49 o 
 -10   9   2       59.53       56.46     25.19 o 
  -9   9   2      334.39      388.87     42.34 o 
  -8   9   2      419.24      449.09     38.42 o 
  -7   9   2      790.98      838.68     43.69 o 
  -6   9   2     1438.48     1391.71     41.78 o 
  -5   9   2      368.43      358.30     25.40 o 
  -4   9   2       26.03       44.36     14.63 o 
  -3   9   2     3336.68     3573.04     68.05 o 
  -2   9   2      198.90      310.04     44.56 o 
  -1   9   2       30.08       23.83     15.12 o 
   0   9   2       42.22       75.91     23.13 o 
   1   9   2       13.51        7.26     20.13 o 
   2   9   2      114.16      121.79     38.31 o 
   3   9   2      254.37      252.38     33.56 o 
   4   9   2      143.31      120.98     52.43 o 
   5   9   2       91.47       24.20     44.36 o 
   6   9   2        0.80       40.33     48.39 o 
 -14  10   2        4.04        0.00     30.25 o 
 -13  10   2        7.29       50.96     29.84 o 
 -12  10   2        9.57       31.84     32.26 o 
 -11  10   2      391.33      357.62     46.38 o 
 -10  10   2       38.88       57.52     26.09 o 
  -9  10   2       22.68        1.61     21.25 o 
  -8  10   2      310.17      332.50     34.88 o 
  -7  10   2      417.08      404.08     28.66 o 
  -6  10   2      219.14      266.25     24.76 o 
  -5  10   2       28.18       73.38     36.31 o 
  -4  10   2      262.05      314.13     25.93 o 
  -3  10   2       36.56       52.71     16.72 o 
  -2  10   2     1303.66     1286.49     41.52 o 
  -1  10   2      213.72      284.91     34.28 o 
   0  10   2       99.08       52.66     23.13 o 
   1  10   2      297.24      359.46     48.39 o 
   2  10   2      360.99      428.36     40.69 o 
   3  10   2      156.05      197.61     52.43 o 
   4  10   2      547.71      492.00     80.66 o 
   5  10   2      686.99      778.33    100.82 o 
 -14  11   2      123.49      125.95     36.74 o 
 -13  11   2      145.38      109.69     33.56 o 
 -12  11   2      212.21      261.27     37.79 o 
 -11  11   2      327.89      335.88     88.72 o 
 -10  11   2      210.88      180.37     30.98 o 
  -9  11   2       10.95        0.00     23.13 o 
  -8  11   2     1065.39     1048.06     53.96 o 
  -7  11   2     1599.15     1481.29     49.52 o 
  -6  11   2     1304.96     1196.34     45.75 o 
  -5  11   2        2.05        0.00     16.60 o 
  -4  11   2      320.43      345.50     38.33 o 
  -3  11   2       12.75        0.05     17.12 o 
  -2  11   2        8.66        0.00     22.18 o 
  -1  11   2       37.67       23.01     23.13 o 
   0  11   2       53.18       63.89     26.09 o 
   1  11   2       11.62        9.73     28.23 o 
   2  11   2       98.65      137.12     56.46 o 
   3  11   2      281.48      310.53     68.56 o 
   4  11   2        0.16        0.00     40.33 o 
 -14  12   2        5.41        0.70     36.30 o 
 -13  12   2       57.83       87.71     32.82 o 
 -12  12   2      174.04      118.30     32.82 o 
 -11  12   2       11.87       41.48     29.04 o 
 -10  12   2       35.84       28.87     34.28 o 
  -9  12   2       26.72       38.84     26.98 o 
  -8  12   2        0.93        0.00     22.28 o 
  -7  12   2      291.97      251.08     28.66 o 
  -6  12   2      545.77      513.39     35.36 o 
  -5  12   2      422.33      434.29     32.14 o 
  -4  12   2      829.34      898.27     42.96 o 
  -3  12   2      935.60     1016.46     53.29 o 
  -2  12   2      743.99      776.86     51.33 o 
  -1  12   2     1100.80     1166.87     60.08 o 
   0  12   2      174.62      141.38     31.97 o 
   1  12   2     2701.64     2782.64    153.25 o 
   2  12   2       44.66       80.66     48.39 o 
   3  12   2      284.75      407.31     76.62 o 
 -13  13   2      183.65      228.36     42.34 o 
 -12  13   2      228.05      269.32     40.69 o 
 -11  13   2      549.81      616.40     52.24 o 
 -10  13   2      135.46      197.49     56.46 o 
  -9  13   2      672.02      726.89     54.44 o 
  -8  13   2       99.93      130.15     30.98 o 
  -7  13   2      153.76      214.40     27.75 o 
  -6  13   2       33.61       60.77     21.65 o 
  -5  13   2      485.10      562.83     36.85 o 
  -4  13   2      318.49      338.17     37.79 o 
  -3  13   2      207.60      193.59     31.97 o 
  -2  13   2      307.37      276.99     38.71 o 
  -1  13   2       20.54       28.23     40.33 o 
   0  13   2      298.70      241.97     64.52 o 
   1  13   2       45.94        0.00     40.33 o 
   2  13   2       52.68       44.36     44.36 o 
 -13  14   2       30.32       45.20     34.28 o 
 -12  14   2       31.35        0.00     29.04 o 
 -11  14   2      139.07      117.44     34.88 o 
 -10  14   2        9.53       48.39     29.04 o 
  -9  14   2        4.91       63.95     46.38 o 
  -8  14   2       78.30      103.39     30.98 o 
  -7  14   2      171.28      130.34     44.36 o 
  -6  14   2       21.39        0.00     19.86 o 
  -5  14   2      390.66      443.07     44.57 o 
  -4  14   2      141.95      112.92     31.97 o 
  -3  14   2     1886.74     1919.73     86.71 o 
  -2  14   2      680.38      738.00     92.75 o 
  -1  14   2       19.99       60.49     52.43 o 
   0  14   2      104.29      153.25     56.46 o 
   1  14   2       44.71        0.00     44.36 o 
 -12  15   2       31.16       63.56     34.88 o 
 -11  15   2      556.32      529.00     52.43 o 
 -10  15   2        1.04       13.83     36.30 o 
  -9  15   2     1975.81     1837.16     75.53 o 
  -8  15   2      217.58      188.87     35.56 o 
  -7  15   2      292.84      253.76     80.66 o 
  -6  15   2       41.18       39.18     29.04 o 
  -5  15   2       70.73       82.49     30.98 o 
  -4  15   2       21.35       49.10     31.97 o 
  -3  15   2      399.49      459.74     76.62 o 
  -2  15   2        4.78      108.89     52.43 o 
  -1  15   2        0.70        0.00     44.36 o 
 -11  16   2       32.50        0.00     32.70 o 
 -10  16   2      288.51      223.53     40.69 o 
  -9  16   2      244.88      230.87     39.92 o 
  -8  16   2        0.12        1.73     36.30 o 
  -7  16   2        1.87        0.00     36.30 o 
  -6  16   2      101.50       32.96     32.70 o 
  -5  16   2        0.56        0.00     29.84 o 
  -4  16   2      164.88       96.79     56.46 o 
  -3  16   2      342.40      407.31     80.66 o 
  -8  17   2       16.28      108.89     48.39 o 
  -7  17   2       35.51        0.00     44.36 o 
  -6  17   2        1.33        0.00     48.39 o 
   3 -17   3       11.69        0.00     32.82 o 
   4 -17   3       50.26        4.20     33.86 o 
   5 -17   3        0.12        0.00     31.97 o 
   6 -17   3       12.62        0.00     31.97 o 
   7 -17   3      108.96       46.07     35.77 o 
   8 -17   3        5.32       18.59     32.70 o 
   0 -16   3       28.23       60.49     36.74 o 
   1 -16   3        5.98        0.00     44.36 o 
   2 -16   3      365.23      377.88     49.36 o 
   3 -16   3       85.27      135.01     37.79 o 
   4 -16   3      109.84       74.44     46.38 o 
   5 -16   3      434.54      503.86     70.57 o 
   6 -16   3      176.78      201.15     66.54 o 
   7 -16   3      173.90      193.95     32.61 o 
   8 -16   3      109.33      106.63     34.88 o 
   9 -16   3      501.88      490.39     49.36 o 
  10 -16   3       73.51      120.98     38.71 o 
  -1 -15   3      236.30      255.99     52.43 o 
   0 -15   3       39.75       58.81     33.86 o 
   1 -15   3        2.86        0.00     28.09 o 
   2 -15   3       13.76        0.00     76.62 o 
   3 -15   3      173.33      126.61     34.88 o 
   4 -15   3       18.68       63.06     30.98 o 
   5 -15   3       40.22        5.76     29.04 o 
   6 -15   3       46.02        8.75     16.45 o 
   7 -15   3      131.06      107.85     58.23 o 
   8 -15   3       14.33       32.26     40.33 o 
   9 -15   3       94.00       56.46     56.46 o 
  10 -15   3      229.08      185.58     38.42 o 
  11 -15   3        0.29        0.00     48.39 o 
  -3 -14   3       57.82       28.71     35.56 o 
  -2 -14   3       58.36       34.37     31.97 o 
  -1 -14   3       81.40      115.71     36.74 o 
   0 -14   3      154.16      179.54     38.71 o 
   1 -14   3        5.73        0.00     26.09 o 
   2 -14   3      419.62      353.52     56.46 o 
   3 -14   3       23.35       39.59     29.84 o 
   4 -14   3       90.25       42.06     27.48 o 
   5 -14   3      116.07       94.65     25.15 o 
   6 -14   3      499.08      558.11     67.86 o 
   7 -14   3      134.19      193.77     30.66 o 
   8 -14   3     1619.86     1548.69     68.26 o 
   9 -14   3      846.94      920.39    123.00 o 
  10 -14   3        9.91        0.00     26.84 o 
  11 -14   3       73.09       82.67     32.82 o 
  12 -14   3       32.50       48.06     32.82 o 
  -4 -13   3      222.15      352.28     49.22 o 
  -3 -13   3      481.92      606.27    114.94 o 
  -2 -13   3      258.72      284.42     80.66 o 
  -1 -13   3      125.85      141.80     34.88 o 
   0 -13   3      954.21      939.71     63.93 o 
   1 -13   3      250.36      297.11     48.39 o 
   2 -13   3      187.02      264.84     52.43 o 
   3 -13   3        4.68        0.64     50.41 o 
   4 -13   3       23.17       46.67     21.19 o 
   5 -13   3       59.55       16.24     10.88 o 
   6 -13   3      357.02      290.19     31.14 o 
   7 -13   3      275.20      291.99     32.39 o 
   8 -13   3      134.75      158.00     34.39 o 
   9 -13   3       45.91       31.86     28.09 o 
  10 -13   3        0.34        0.00     23.82 o 
  11 -13   3       70.59       69.08     58.48 o 
  12 -13   3       24.52       32.96     31.97 o 
  -5 -12   3      124.50      109.33     36.56 o 
  -4 -12   3        3.19       15.40     30.98 o 
  -3 -12   3        0.48       14.40     29.04 o 
  -2 -12   3        0.45        8.67     28.09 o 
  -1 -12   3      574.66      594.31     78.64 o 
   0 -12   3      901.67      949.92     60.08 o 
   1 -12   3       28.84        0.00     26.21 o 
   2 -12   3     1430.95     1428.10     63.93 o 
   3 -12   3       98.57      104.95     23.99 o 
   4 -12   3       59.39       63.44     22.35 o 
   5 -12   3     2709.31     2721.60    100.89 o 
   6 -12   3     2354.55     2154.28     62.30 o 
   7 -12   3     2110.59     2137.67     63.77 o 
   8 -12   3      213.76      212.49     29.55 o 
   9 -12   3       18.08       12.55     23.82 o 
  10 -12   3      179.04      234.12     37.79 o 
  11 -12   3      370.23      346.40     43.58 o 
  12 -12   3      103.41      139.60     36.30 o 
  13 -12   3       15.01        0.00     34.28 o 
  -6 -11   3        7.64        7.06     33.86 o 
  -5 -11   3      624.86      557.64    125.02 o 
  -4 -11   3       20.91        0.00     25.19 o 
  -3 -11   3        2.03        9.98     26.09 o 
  -2 -11   3      127.78      135.07     30.53 o 
  -1 -11   3      372.46      366.53     58.48 o 
   0 -11   3      688.46      710.25     51.33 o 
   1 -11   3      338.12      368.22     38.71 o 
   2 -11   3      519.63      587.17     33.13 o 
   3 -11   3       41.50       60.49     19.45 o 
   4 -11   3       27.49       15.88     10.79 o 
   5 -11   3      890.48      954.74     74.61 o 
   6 -11   3      267.13      260.39     44.36 o 
   7 -11   3      101.28       84.23     25.77 o 
   8 -11   3      283.39      225.20     29.17 o 
   9 -11   3       24.31       40.33     32.26 o 
  10 -11   3      922.27      858.99     76.62 o 
  11 -11   3       69.73       56.46     36.30 o 
  12 -11   3      507.84      382.40     45.45 o 
  13 -11   3       48.22       78.20     36.30 o 
  -7 -10   3       31.99        0.00     28.52 o 
  -6 -10   3       65.08       34.37     31.97 o 
  -5 -10   3       19.31       23.56     26.98 o 
  -4 -10   3        6.99       10.82     26.09 o 
  -3 -10   3      120.35       69.13     29.04 o 
  -2 -10   3      933.46      971.48     55.11 o 
  -1 -10   3      286.16      240.35     32.82 o 
   0 -10   3      359.87      435.54     39.54 o 
   1 -10   3      221.98      208.87     24.91 o 
   2 -10   3       53.95       93.69     19.45 o 
   3 -10   3        5.40       10.59     20.75 o 
   4 -10   3        2.21        0.00     22.80 o 
   5 -10   3      432.56      434.92     29.99 o 
   6 -10   3      680.03      632.88     36.85 o 
   7 -10   3       95.40      128.11     33.05 o 
   8 -10   3      637.73      590.76     47.04 o 
   9 -10   3      165.05      121.66     28.09 o 
  10 -10   3        1.31        0.00     23.13 o 
  11 -10   3      292.12      290.36     48.39 o 
  12 -10   3       50.93       16.13     32.26 o 
  13 -10   3      133.39      137.27     38.31 o 
  -8  -9   3        1.28       15.76     30.98 o 
  -7  -9   3        3.65        0.00     26.98 o 
  -6  -9   3       35.12       40.93     28.09 o 
  -5  -9   3     1777.75     1729.12     72.67 o 
  -4  -9   3     2674.94     2454.02     85.27 o 
  -3  -9   3     4253.54     4133.63    109.47 o 
  -2  -9   3       10.31        0.00     19.36 o 
  -1  -9   3      137.04      158.62     26.09 o 
   0  -9   3      970.01      964.76     33.89 o 
   1  -9   3      258.46      265.46     21.58 o 
   2  -9   3      871.52      784.61     80.66 o 
   3  -9   3       77.13       49.55     19.69 o 
   4  -9   3      211.77      213.29     21.91 o 
   5  -9   3       12.12       20.73     21.73 o 
   6  -9   3       66.40       46.88     24.36 o 
   7  -9   3       85.16       94.27     32.68 o 
   8  -9   3      158.63      143.66     25.15 o 
   9  -9   3      596.78      560.82     43.58 o 
  10  -9   3        1.63        0.00     36.30 o 
  11  -9   3       26.79        0.00     23.82 o 
  12  -9   3       97.50       20.16     32.26 o 
  13  -9   3       36.93       86.20     66.54 o 
  -9  -8   3      177.36      282.74     70.57 o 
  -8  -8   3        0.18        0.00     40.33 o 
  -7  -8   3      110.09      160.71     50.41 o 
  -6  -8   3      175.06      180.37     32.82 o 
  -5  -8   3       45.42       18.25     26.09 o 
  -4  -8   3       43.71      106.14     36.30 o 
  -3  -8   3      172.05      174.83     29.04 o 
  -2  -8   3        2.40        7.49     19.36 o 
  -1  -8   3      335.53      304.67     18.59 o 
   0  -8   3      130.12      147.33     16.72 o 
   1  -8   3       95.83      183.96     19.60 o 
   2  -8   3      887.66      910.88     32.39 o 
   3  -8   3      404.17      324.03     23.05 o 
   4  -8   3     2379.44     2304.89     75.60 o 
   5  -8   3     1012.60     1121.13     40.17 o 
   6  -8   3      479.85      465.80     29.99 o 
   7  -8   3      379.07      322.70     37.09 o 
   8  -8   3     2249.45     2260.62     62.52 o 
   9  -8   3      159.38      142.37     29.04 o 
  10  -8   3        2.66        8.07     23.13 o 
  11  -8   3       59.83      113.79     64.52 o 
  12  -8   3       45.20       20.77     28.09 o 
  13  -8   3        5.54       44.36     36.30 o 
 -10  -7   3       55.06       44.36     44.36 o 
  -9  -7   3       51.32       46.38     31.37 o 
  -8  -7   3      611.52      661.45    108.89 o 
  -7  -7   3      356.77      380.61     41.65 o 
  -6  -7   3      197.13      118.44     30.98 o 
  -5  -7   3     1482.88     1537.25     64.85 o 
  -4  -7   3      827.31      802.91     46.47 o 
  -3  -7   3     1747.36     1794.08    100.82 o 
  -2  -7   3     2714.05     2915.64     78.48 o 
  -1  -7   3     5834.77     5634.10     87.14 o 
   0  -7   3     1460.64     1800.30     41.17 o 
   1  -7   3     3234.18     3448.67     61.82 o 
   2  -7   3      700.87      874.53     34.36 o 
   3  -7   3        1.04       29.92     14.25 o 
   4  -7   3      648.07      615.24     29.78 o 
   5  -7   3      627.92      657.00     35.09 o 
   6  -7   3       11.27       22.12     15.20 o 
   7  -7   3       88.91       88.17     19.91 o 
   8  -7   3        0.23       49.27     19.91 o 
   9  -7   3        0.39       30.66     18.79 o 
  10  -7   3       10.41       15.18     21.24 o 
  11  -7   3       60.17       30.92     25.19 o 
  12  -7   3       41.58       52.83     44.36 o 
  13  -7   3      299.85      221.80     48.39 o 
 -10  -6   3      171.85      221.80     56.46 o 
  -9  -6   3       50.79       86.71     31.37 o 
  -8  -6   3      434.57      438.37     62.51 o 
  -7  -6   3       37.95       19.69     24.11 o 
  -6  -6   3       45.82       69.01     25.19 o 
  -5  -6   3        0.18        0.00     20.13 o 
  -4  -6   3       71.47       54.04     20.13 o 
  -3  -6   3      745.05      765.86     43.58 o 
  -2  -6   3      538.68      556.56     34.88 o 
  -1  -6   3      963.83     1001.08     32.10 o 
   0  -6   3     1246.24     1296.25     39.38 o 
   1  -6   3       28.07       29.04     10.75 o 
   2  -6   3      629.03      725.08     33.46 o 
   3  -6   3     5444.28     5166.19     83.97 o 
   4  -6   3     1932.97     1854.81     45.31 o 
   5  -6   3      594.07      585.51     28.30 o 
   6  -6   3     1291.34     1164.89     37.71 o 
   7  -6   3     1717.24     1542.71     54.69 o 
   8  -6   3     1381.73     1365.67     46.45 o 
   9  -6   3      840.03      831.06     42.51 o 
  10  -6   3      315.18      291.42     34.88 o 
  11  -6   3      191.26      259.41     35.56 o 
  12  -6   3       37.33       14.22     40.33 o 
  13  -6   3      102.09       80.66     36.30 o 
 -11  -5   3       75.96      189.54     52.43 o 
 -10  -5   3      691.23      572.66     68.56 o 
  -9  -5   3      498.35      422.00     52.43 o 
  -7  -5   3      505.83      502.22     42.49 o 
  -6  -5   3      859.89      827.92     80.66 o 
  -5  -5   3     2581.87     2779.15     77.45 o 
  -4  -5   3     2175.80     2214.27     70.57 o 
  -3  -5   3      100.73      163.85     22.28 o 
  -2  -5   3      333.63      438.27     56.46 o 
  -1  -5   3     1043.66      989.15     26.35 o 
   0  -5   3     2704.07     2789.71     49.96 o 
   1  -5   3     3121.01     3191.29     58.62 o 
   2  -5   3     7867.46     7898.21    112.31 o 
   3  -5   3     6745.24     7055.67    104.13 o 
   4  -5   3      380.66      335.11     36.21 o 
   5  -5   3     1948.54     1880.24     45.51 o 
   6  -5   3      440.13      408.58     25.40 o 
   7  -5   3      390.11      349.65     25.40 o 
   8  -5   3       16.54        0.00     17.10 o 
   9  -5   3      238.48      183.28     28.23 o 
  10  -5   3        0.46        0.00     20.13 o 
  11  -5   3        4.79        3.81     23.82 o 
  12  -5   3        9.33        0.00     23.13 o 
  13  -5   3        4.59        8.07     36.30 o 
 -11  -4   3        1.27       40.33     40.33 o 
 -10  -4   3       67.83      104.85     40.33 o 
  -9  -4   3      899.30      822.79     53.96 o 
  -8  -4   3       20.11        0.00     21.25 o 
  -7  -4   3      866.31      411.35     52.43 o 
  -6  -4   3      123.77      103.43     44.36 o 
  -5  -4   3        3.47        5.71     16.41 o 
  -4  -4   3       27.62        2.57     15.49 o 
  -3  -4   3     2292.74     2250.65     66.54 o 
  -2  -4   3      540.21      512.79     17.91 o 
  -1  -4   3       89.81      150.04     24.52 o 
   0  -4   3        1.03        0.00      8.07 o 
   1  -4   3     9619.24    10010.87    169.81 o 
   2  -4   3      284.58      366.29     18.80 o 
   3  -4   3     1750.73     2123.52     42.96 o 
   4  -4   3    13226.32    15206.92    200.83 o 
   5  -4   3     1130.78     1572.03     48.23 o 
   6  -4   3     3997.10     3741.98     70.15 o 
   7  -4   3     2461.29     2335.36     54.87 o 
   8  -4   3     1840.26     1881.88     53.23 o 
   9  -4   3      341.72      478.26     32.71 o 
  10  -4   3     1439.12     1598.23     63.74 o 
  11  -4   3      306.91      389.58     78.64 o 
  12  -4   3        6.27        0.00     23.13 o 
  13  -4   3      473.96      459.74     60.49 o 
 -12  -3   3       74.79      169.38     48.39 o 
 -11  -3   3      203.05      157.28     48.39 o 
 -10  -3   3      392.33      435.54     56.46 o 
  -9  -3   3     1062.29     1178.84     55.55 o 
  -8  -3   3       30.90       60.49     24.20 o 
  -7  -3   3      242.17      213.82     28.52 o 
  -6  -3   3     3301.07     3336.23     59.11 o 
  -5  -3   3     2761.73     2618.64    181.24 o 
  -4  -3   3     3012.88     2815.71    102.84 o 
  -3  -3   3     1853.18     1699.66     30.46 o 
  -2  -3   3     5227.93     4900.23     70.21 o 
  -1  -3   3      697.54      801.66     34.01 o 
   0  -3   3     1886.86     1812.67     34.98 o 
   1  -3   3     8780.94     8977.97    119.35 o 
   2  -3   3     4344.93     4798.36     72.24 o 
   3  -3   3     4273.46     4075.70     76.84 o 
   4  -3   3     1696.53     1642.95     45.36 o 
   5  -3   3      288.42      284.44     26.11 o 
   6  -3   3        0.42       10.90     12.12 o 
   7  -3   3        0.25       12.25     14.63 o 
   8  -3   3      259.78      285.47     34.97 o 
   9  -3   3     1326.24     1577.67     58.18 o 
  10  -3   3      234.08      257.87     38.31 o 
  11  -3   3       81.71       93.20     25.19 o 
  12  -3   3        1.13       24.20     32.26 o 
 -12  -2   3       13.53       36.30     40.33 o 
 -11  -2   3        5.09        8.07     36.30 o 
 -10  -2   3      204.21      262.13     48.39 o 
  -9  -2   3      177.64      145.29     28.52 o 
  -8  -2   3       12.14       26.21     19.96 o 
  -7  -2   3      394.27      445.03     24.29 o 
  -6  -2   3      571.73      615.08     24.90 o 
  -5  -2   3       79.64      106.95     12.12 o 
  -4  -2   3      291.25      274.99     30.24 o 
  -3  -2   3     3287.28     2984.54    130.16 o 
  -2  -2   3     1139.74      918.29     44.36 o 
  -1  -2   3     1102.98      904.47     25.93 o 
   0  -2   3      384.44      370.52     15.12 o 
   1  -2   3      402.43      345.56     22.18 o 
   2  -2   3     1021.10      853.03     30.98 o 
   3  -2   3      552.54      528.06     34.28 o 
   4  -2   3     1505.14     1329.65     44.13 o 
   5  -2   3     4540.65     4199.69     83.80 o 
   6  -2   3     1996.76     1807.70     50.61 o 
   7  -2   3     1014.17      974.88     37.83 o 
   8  -2   3     1928.52     1917.75     64.85 o 
   9  -2   3       48.45       85.70     20.06 o 
  10  -2   3      158.10      208.52     42.34 o 
  11  -2   3      264.89      282.30     48.39 o 
  12  -2   3      453.31      435.54     60.49 o 
 -13  -1   3       10.18        0.00     36.30 o 
 -12  -1   3        0.36       28.23     40.33 o 
 -10  -1   3      196.92      193.57     40.33 o 
  -9  -1   3      920.74      867.22     45.63 o 
  -8  -1   3       12.72       42.34     14.63 o 
  -7  -1   3      881.36      728.16     28.45 o 
  -6  -1   3    10482.96    11589.93    156.82 o 
  -5  -1   3      354.99      275.64     15.96 o 
  -4  -1   3    15232.44    15646.29    197.82 o 
  -3  -1   3     1414.14     1376.95     29.04 o 
  -2  -1   3      231.67      319.78     13.04 o 
  -1  -1   3    16904.56    16413.53    255.46 o 
   0  -1   3       20.98        0.00      5.16 o 
   1  -1   3      512.15      377.23     16.39 o 
   2  -1   3     1963.61     2189.51     39.54 o 
   3  -1   3      235.72      206.70     13.58 o 
   4  -1   3     4855.63     5077.11     79.12 o 
   5  -1   3      997.47      786.40     40.33 o 
   6  -1   3      170.11       27.69     32.19 o 
   7  -1   3       82.69       44.63     13.96 o 
   8  -1   3        7.19       36.57     17.08 o 
   9  -1   3       28.84       11.52     17.61 o 
  10  -1   3       27.54       29.24     28.23 o 
  11  -1   3        4.44       12.10     28.23 o 
  12  -1   3       23.88       12.10     32.26 o 
 -12   0   3      209.08      294.40     48.39 o 
 -11   0   3      140.66      133.08     36.30 o 
 -10   0   3      188.84      217.77     40.33 o 
  -9   0   3      618.17      662.93     70.57 o 
  -8   0   3      372.34      316.96     22.42 o 
  -7   0   3      907.43     1099.48     32.43 o 
  -6   0   3     3250.65     3636.19     61.17 o 
  -5   0   3     3127.60     3401.79     55.07 o 
  -4   0   3      447.80      399.24     16.97 o 
  -3   0   3        6.12       13.90     15.73 o 
  -2   0   3       33.26       33.34      6.20 o 
  -1   0   3      848.80      732.17     15.96 o 
   0   0   3      507.31      437.07     28.23 o 
   1   0   3       59.11       38.65      6.79 o 
   2   0   3     7121.48     7958.55    107.43 o 
   3   0   3      785.14      769.68     29.04 o 
   4   0   3      260.24      254.34     29.40 o 
   5   0   3        4.04        2.11      9.53 o 
   6   0   3     1081.72     1026.17     35.36 o 
   7   0   3      923.34      792.98    106.81 o 
   8   0   3      125.49       37.28     39.20 o 
   9   0   3        9.89        2.88     17.63 o 
  10   0   3      382.39      423.05     40.69 o 
  11   0   3      269.73      262.13     44.36 o 
 -14   1   3        9.43        0.00     36.30 o 
 -13   1   3        3.29        0.00     32.26 o 
 -12   1   3        8.69        0.00     28.23 o 
 -11   1   3        2.73        0.00     24.20 o 
 -10   1   3       46.23       46.50     23.13 o 
  -9   1   3     1207.58     1137.02     46.99 o 
  -8   1   3      431.85      399.98     23.05 o 
  -7   1   3        2.09        5.47      9.93 o 
  -6   1   3      176.87      190.66     14.19 o 
  -5   1   3      400.29      332.53     14.19 o 
  -4   1   3      504.85      756.48     19.50 o 
  -3   1   3      810.83     1011.11     23.05 o 
  -2   1   3     2496.76     2504.15     37.83 o 
  -1   1   3     3062.93     3252.25    135.10 o 
   0   1   3    15877.46    15640.31    248.53 o 
   1   1   3      504.48      714.50     21.24 o 
   2   1   3      341.87      438.18     16.72 o 
   3   1   3      384.76      358.76     17.89 o 
   4   1   3     1002.61     1026.40     30.23 o 
   5   1   3      476.62      467.91     25.64 o 
   6   1   3      406.67      408.68     25.45 o 
   7   1   3        1.33        0.00     14.63 o 
   8   1   3        3.62        0.00     17.10 o 
   9   1   3       27.23       26.89     16.41 o 
  10   1   3        7.26        8.07     32.26 o 
 -14   2   3      217.99      165.35     48.39 o 
 -13   2   3      139.84      129.05     40.33 o 
 -12   2   3      138.10       96.79     36.30 o 
 -11   2   3      101.69       88.72     25.19 o 
 -10   2   3       15.54        1.61     20.13 o 
  -9   2   3      809.20      839.38     46.38 o 
  -8   2   3      247.89      259.22     18.99 o 
  -7   2   3     1601.67     1489.88     34.42 o 
  -6   2   3       71.44       45.09      9.22 o 
  -5   2   3       32.26        9.07     10.37 o 
  -4   2   3      391.29      413.85     22.81 o 
  -3   2   3      240.80      249.96     18.99 o 
  -2   2   3      248.70      242.99     11.74 o 
  -1   2   3      268.85      352.53     12.55 o 
   0   2   3      380.23      398.71     17.63 o 
   1   2   3      182.41      182.59     11.50 o 
   2   2   3       21.18       39.89      8.73 o 
   3   2   3       22.79       11.29     13.42 o 
   4   2   3        1.22       24.20     15.49 o 
   5   2   3       78.04       91.57     20.13 o 
   6   2   3        3.78        0.00     18.37 o 
   7   2   3      123.11      169.38     44.36 o 
   8   2   3        1.69        0.00     21.25 o 
   9   2   3      141.58      226.63     34.88 o 
  10   2   3       87.17       84.69     48.39 o 
 -14   3   3      229.94      201.64     48.39 o 
 -13   3   3      116.10      173.41     44.36 o 
 -12   3   3        5.90       11.15     23.13 o 
 -11   3   3        0.45        0.00     46.38 o 
 -10   3   3        0.99        0.00     46.38 o 
  -9   3   3      350.48      298.32     30.25 o 
  -8   3   3       51.20       24.53     16.41 o 
  -7   3   3      276.01      221.88     22.81 o 
  -6   3   3     2446.96     2158.56     53.96 o 
  -5   3   3     3438.77     3595.96     71.12 o 
  -4   3   3      561.50      689.06     18.33 o 
  -3   3   3    14345.54    15147.19    190.21 o 
  -2   3   3    23043.94    25869.84    316.34 o 
  -1   3   3     6697.20     6786.35    111.42 o 
   0   3   3     8352.56     8481.00    112.67 o 
   1   3   3    12318.19    12564.35    162.40 o 
   2   3   3     1412.38     1309.34     30.95 o 
   3   3   3     6898.98     7474.96    108.25 o 
   4   3   3      100.91      136.85     15.48 o 
   5   3   3        4.96        0.00     12.73 o 
   6   3   3      175.04      173.38     26.09 o 
   7   3   3        7.32        0.00     22.28 o 
   8   3   3       16.90       33.92     62.51 o 
   9   3   3        0.41        0.00     36.30 o 
  10   3   3        8.90        0.00     44.36 o 
 -14   4   3      199.65      237.94     48.39 o 
 -13   4   3       17.40       44.36     36.30 o 
 -12   4   3      108.39      135.61     29.04 o 
 -11   4   3       36.19       43.46     23.82 o 
 -10   4   3     2941.53     3120.92     84.09 o 
  -9   4   3      100.61      158.86     40.33 o 
  -8   4   3        0.99       18.82     16.41 o 
  -7   4   3     1682.81     1735.01     52.70 o 
  -6   4   3       33.23       55.65     14.11 o 
  -5   4   3      490.28      521.69     18.33 o 
  -4   4   3        2.31        7.81      8.73 o 
  -3   4   3      146.61      159.74     13.68 o 
  -2   4   3      285.97      252.90     14.19 o 
  -1   4   3       36.51       19.65      8.73 o 
   0   4   3      750.06      716.50     21.58 o 
   1   4   3       23.67       69.79     11.12 o 
   2   4   3     6138.01     6765.83     98.78 o 
   3   4   3       96.66       72.45     13.27 o 
   4   4   3     1099.73     1130.71     35.89 o 
   5   4   3      268.65      325.61     40.33 o 
   6   4   3      466.96      442.04     38.71 o 
   7   4   3      371.53      449.43     40.69 o 
   8   4   3       17.14       32.26     40.33 o 
   9   4   3      286.13      350.85     68.56 o 
 -15   5   3        0.17       60.49     40.33 o 
 -14   5   3       26.28        0.00     26.84 o 
 -13   5   3       16.40       23.14     26.09 o 
 -12   5   3      156.29      207.27     36.30 o 
 -11   5   3       94.83       82.14     26.09 o 
 -10   5   3      426.41      416.13     38.42 o 
  -9   5   3      964.05      966.87     46.99 o 
  -8   5   3     2775.77     2926.67     73.98 o 
  -7   5   3      262.34      201.31     24.11 o 
  -6   5   3     1626.06     1502.64     33.09 o 
  -5   5   3     2415.73     2237.65     42.40 o 
  -4   5   3     7595.96     7687.31    107.66 o 
  -3   5   3     3035.24     2940.42     50.80 o 
  -2   5   3      889.73      862.41     29.04 o 
  -1   5   3      367.88      332.85     16.39 o 
   0   5   3     1278.23     1089.43     32.45 o 
   1   5   3     1788.34     1855.98     39.51 o 
   2   5   3       93.07       89.58     13.04 o 
   3   5   3     2051.55     1887.32     43.51 o 
   4   5   3     1173.57     1167.41     62.51 o 
   5   5   3      144.14      200.37     29.84 o 
   6   5   3      219.25      283.56     35.77 o 
   7   5   3      247.64      314.56     68.56 o 
   8   5   3      195.93      213.74     60.49 o 
   9   5   3      162.43      149.21     60.49 o 
 -15   6   3       37.77       67.68     31.97 o 
 -14   6   3      140.64      157.81     38.31 o 
 -13   6   3     1642.06     1615.50     68.26 o 
 -12   6   3       88.63      110.49     29.84 o 
 -11   6   3     1612.78     1656.90     65.40 o 
 -10   6   3      104.62       60.49     34.28 o 
  -9   6   3      331.19      300.09     30.98 o 
  -8   6   3      399.62      329.05     30.98 o 
  -7   6   3      738.80      730.91     26.84 o 
  -6   6   3       79.09       68.57     11.50 o 
  -5   6   3      419.10      539.92     40.98 o 
  -4   6   3      482.06      459.60     22.42 o 
  -3   6   3       33.29       35.31     11.17 o 
  -2   6   3       73.05      105.63     12.12 o 
  -1   6   3      432.27      509.36     22.67 o 
   0   6   3      209.55      180.73     15.48 o 
   1   6   3      370.21      450.77     21.91 o 
   2   6   3      157.74      144.72     16.97 o 
   3   6   3     1066.51     1125.38     49.22 o 
   4   6   3      846.88      885.81     49.22 o 
   5   6   3      682.76      710.18     64.53 o 
   6   6   3      309.80      362.95     68.56 o 
   7   6   3       67.71       92.75     52.43 o 
   8   6   3       45.35      100.82     52.43 o 
 -15   7   3       20.81        0.55     29.84 o 
 -14   7   3        3.96       17.86     27.48 o 
 -13   7   3       35.91       14.86     24.38 o 
 -12   7   3       50.59       50.09     40.33 o 
 -11   7   3       94.61       43.91     23.82 o 
 -10   7   3      380.24      304.66     33.86 o 
  -9   7   3      455.66      463.34     72.59 o 
  -8   7   3     1922.66     2143.63     65.40 o 
  -7   7   3      728.00      794.41     30.22 o 
  -6   7   3     1082.02     1267.88     36.12 o 
  -5   7   3     1671.58     1723.37     41.78 o 
  -4   7   3      867.38      860.60     29.43 o 
  -3   7   3      673.37     1165.34     56.46 o 
  -2   7   3      111.27       94.37     13.96 o 
  -1   7   3      154.75      142.13     15.48 o 
   0   7   3     1389.13     1352.85     36.74 o 
   1   7   3      750.15      724.66     45.33 o 
   2   7   3      839.22      856.09     44.57 o 
   3   7   3      660.38      741.83     88.72 o 
   4   7   3      291.84      338.76     64.52 o 
   5   7   3      466.00      419.41     72.59 o 
   6   7   3       81.82       80.66     52.43 o 
   7   7   3      120.32      112.92     56.46 o 
 -15   8   3        3.15       58.04     30.53 o 
 -14   8   3        4.69        0.00     26.09 o 
 -13   8   3      736.27      793.58     56.82 o 
 -12   8   3      645.76      743.50     53.96 o 
 -11   8   3      501.33      610.14     50.41 o 
 -10   8   3      842.11      874.43     51.09 o 
  -9   8   3     1322.91     1479.09     59.68 o 
  -8   8   3      674.15      781.73     45.36 o 
  -7   8   3     1727.29     1770.62     45.51 o 
  -6   8   3      271.82      215.59     31.80 o 
  -5   8   3     1514.67     1296.96     77.57 o 
  -4   8   3      247.52      296.89     20.70 o 
  -3   8   3       22.78       32.45     13.58 o 
  -2   8   3      812.52      866.54     31.14 o 
  -1   8   3        9.13       28.61     13.04 o 
   0   8   3     1193.64     1230.08     37.10 o 
   1   8   3      107.63       85.36     22.28 o 
   2   8   3        5.98        0.00     19.36 o 
   3   8   3        5.60        0.00     32.26 o 
   4   8   3        5.80        8.07     40.33 o 
   5   8   3      285.06      213.74     60.49 o 
   6   8   3      335.11      415.38     80.66 o 
   7   8   3      187.01       68.56     56.46 o 
 -15   9   3        0.02       14.03     30.53 o 
 -14   9   3        2.83        0.00     46.38 o 
 -13   9   3        5.05        9.28     28.09 o 
 -12   9   3        5.56       15.28     64.52 o 
 -11   9   3        6.03        0.00     26.21 o 
 -10   9   3       16.79       18.15     26.21 o 
  -9   9   3      234.94      245.73     68.56 o 
  -8   9   3       67.52       51.92     28.23 o 
  -7   9   3       76.03       66.46     17.49 o 
  -6   9   3       12.74        1.44     14.87 o 
  -5   9   3       36.20       33.54     15.40 o 
  -4   9   3      111.06       94.41     16.39 o 
  -3   9   3     1277.63     1233.59     39.71 o 
  -2   9   3      328.39      321.07     24.35 o 
  -1   9   3     1655.40     1620.89     44.31 o 
   0   9   3     1026.57     1066.61     51.33 o 
   1   9   3      411.03      522.52     40.27 o 
   2   9   3      353.90      346.82     60.49 o 
   3   9   3       20.65       36.30     40.33 o 
   4   9   3      118.45      129.05     52.43 o 
   5   9   3      142.37      197.61     60.49 o 
   6   9   3      199.79      213.74     64.52 o 
 -14  10   3       80.27       93.59     34.28 o 
 -13  10   3       89.59       98.13     32.82 o 
 -12  10   3       51.04       36.30     40.33 o 
 -11  10   3      302.66      292.47     74.61 o 
 -10  10   3      662.55      674.46     48.23 o 
  -9  10   3      348.80      317.30     34.88 o 
  -8  10   3      786.61      815.12     48.23 o 
  -7  10   3     1118.91     1207.89     43.30 o 
  -6  10   3        3.32        0.00     14.63 o 
  -5  10   3      460.06      411.71     28.30 o 
  -4  10   3       94.31       83.75     19.31 o 
  -3  10   3      623.90      731.43     34.78 o 
  -2  10   3        4.49        0.00     15.96 o 
  -1  10   3       24.87       34.53     22.28 o 
   0  10   3        0.32        0.00     20.13 o 
   1  10   3        0.74        0.00     32.26 o 
   2  10   3      283.53      286.33     60.49 o 
   3  10   3       33.57        0.00     36.30 o 
   4  10   3       15.04        0.00     44.36 o 
   5  10   3       54.58       84.69     56.46 o 
 -14  11   3        5.28        0.00     38.31 o 
 -13  11   3       13.14       44.71     31.97 o 
 -12  11   3       39.76       20.16     42.34 o 
 -11  11   3      218.32      266.60     66.54 o 
 -10  11   3      134.25      123.99     29.04 o 
  -9  11   3       79.48      154.72     29.04 o 
  -8  11   3      835.54      842.69     49.84 o 
  -7  11   3     1811.37     2031.70     56.52 o 
  -6  11   3      847.17      908.86     41.09 o 
  -5  11   3      341.93      324.54     27.42 o 
  -4  11   3     1088.04     1102.25     49.12 o 
  -3  11   3      551.61      536.95     32.61 o 
  -2  11   3      223.86      294.24     60.49 o 
  -1  11   3     1250.07     1191.12     88.72 o 
   0  11   3     2125.44     2306.77    133.08 o 
   1  11   3      847.21      661.38     84.69 o 
   2  11   3     1344.07     1459.88    112.92 o 
   3  11   3       21.29        0.00     40.33 o 
   4  11   3       40.73       32.26     52.43 o 
 -14  12   3      344.26      391.18     49.36 o 
 -13  12   3      313.27      326.37     45.36 o 
 -12  12   3      338.40      301.31     41.27 o 
 -11  12   3       82.02       82.86     30.98 o 
 -10  12   3       50.88       42.45     26.09 o 
  -9  12   3      351.35      365.67     40.33 o 
  -8  12   3      793.94      869.73     52.70 o 
  -7  12   3      161.23      163.74     26.09 o 
  -6  12   3        3.19        0.00     17.61 o 
  -5  12   3      438.64      446.07     32.61 o 
  -4  12   3      627.46      638.51     36.34 o 
  -3  12   3      123.15      165.88     29.84 o 
  -2  12   3      115.63      108.31     29.04 o 
  -1  12   3       44.47       56.46     40.33 o 
   0  12   3        0.01        0.00     32.26 o 
   1  12   3        8.35        0.00     36.30 o 
   2  12   3       48.28      104.85     52.43 o 
   3  12   3       56.27       20.16     44.36 o 
 -13  13   3       46.36       57.64     38.31 o 
 -12  13   3      455.07      424.48     49.36 o 
 -11  13   3        8.50        0.00     44.36 o 
 -10  13   3      285.81      310.58     76.62 o 
  -9  13   3      170.26      173.38     44.36 o 
  -8  13   3      263.88      302.34     78.64 o 
  -7  13   3       48.31       25.09     25.19 o 
  -6  13   3      160.53      184.83     25.93 o 
  -5  13   3      470.68      553.19     35.88 o 
  -4  13   3      687.84      846.44    139.13 o 
  -3  13   3       14.22        0.00     22.28 o 
  -2  13   3      549.15      540.40     80.66 o 
  -1  13   3      258.57      250.03     64.52 o 
   0  13   3      167.56      185.51     60.49 o 
   1  13   3      257.14      326.66     68.56 o 
   2  13   3      100.99       96.79     56.46 o 
 -13  14   3       80.44       70.57     35.77 o 
 -12  14   3      483.06      548.95     53.96 o 
 -11  14   3       17.97        1.73     29.04 o 
 -10  14   3      176.09      283.31     80.66 o 
  -9  14   3        4.88        0.00     25.19 o 
  -8  14   3      265.50      329.43     76.62 o 
  -7  14   3        3.13       47.12     46.38 o 
  -6  14   3      154.60      156.04     27.09 o 
  -5  14   3      188.39      217.46     34.88 o 
  -4  14   3      116.40      112.04     31.97 o 
  -3  14   3       24.66       32.26     48.39 o 
  -2  14   3       27.59       28.23     40.33 o 
  -1  14   3        0.34        0.00     40.33 o 
   0  14   3        2.75       36.30     48.39 o 
 -12  15   3        1.63        9.47     31.97 o 
 -11  15   3        3.23        0.00     29.84 o 
 -10  15   3       12.99        0.00     29.84 o 
  -9  15   3      203.32      177.30     35.56 o 
  -8  15   3      385.68      402.86     44.13 o 
  -7  15   3      105.41       74.20     28.09 o 
  -6  15   3       56.66       37.51     28.09 o 
  -5  15   3        4.48        8.07     48.39 o 
  -4  15   3     1616.32     1717.98    125.02 o 
  -3  15   3       96.00       16.13     48.39 o 
  -2  15   3      350.77      278.26     72.59 o 
  -1  15   3       20.49       28.23     48.39 o 
 -11  16   3      279.99      356.46     48.48 o 
 -10  16   3      522.65      540.35     52.70 o 
  -9  16   3      288.92      213.45     38.42 o 
  -8  16   3      143.67      155.82     35.56 o 
  -7  16   3       38.89       16.13     40.33 o 
  -6  16   3       16.81       16.13     44.36 o 
  -5  16   3      153.59      104.85     60.49 o 
  -4  16   3       93.47      133.08     60.49 o 
   3 -17   4      440.99      552.78     57.17 o 
   4 -17   4      233.62      185.07     43.58 o 
   5 -17   4      260.11      376.61     58.48 o 
   6 -17   4      206.02      200.45     42.50 o 
   7 -17   4       66.78       47.95     36.56 o 
   8 -17   4        5.34       19.06     34.28 o 
   0 -16   4       17.87       22.65     35.77 o 
   1 -16   4      106.47       62.20     35.77 o 
   2 -16   4        2.05        0.00     29.04 o 
   3 -16   4        2.95        0.00     29.04 o 
   4 -16   4        3.74       44.71     31.97 o 
   5 -16   4        2.05        0.55     29.84 o 
   6 -16   4       11.85        0.00     50.41 o 
   7 -16   4      151.74      142.99     31.14 o 
   8 -16   4        1.71        0.00     29.04 o 
   9 -16   4       73.43       71.14     34.88 o 
  -2 -15   4       54.50        0.00     68.56 o 
  -1 -15   4       42.36       83.40     35.56 o 
   0 -15   4        3.55       26.05     46.38 o 
   1 -15   4      160.39      153.16     54.44 o 
   2 -15   4      167.59      117.92     34.88 o 
   3 -15   4      120.13       81.66     33.86 o 
   4 -15   4      782.66      886.41     61.96 o 
   5 -15   4      633.97      673.11     56.46 o 
   6 -15   4      313.90      344.04     57.33 o 
   7 -15   4      300.66      326.42     37.97 o 
   8 -15   4      248.46      243.68     40.33 o 
   9 -15   4       49.58       54.88     31.97 o 
  10 -15   4       75.25      113.40     34.88 o 
  11 -15   4        2.39       21.74     31.97 o 
  -3 -14   4       83.52      130.58     39.54 o 
  -2 -14   4       55.55       46.38     50.41 o 
  -1 -14   4       15.69        0.00     29.04 o 
   0 -14   4       21.96        0.00     26.09 o 
   1 -14   4      426.17      394.43     47.48 o 
   2 -14   4       11.63        0.00     25.19 o 
   3 -14   4        5.72       52.43     29.04 o 
   4 -14   4       12.39        0.00     26.84 o 
   5 -14   4        0.02       30.51     21.91 o 
   6 -14   4      155.80      164.65     27.85 o 
   7 -14   4       83.00      109.30     27.93 o 
   8 -14   4        7.76        0.00     23.68 o 
   9 -14   4      110.88      115.61     32.82 o 
  10 -14   4        0.54       20.16     29.04 o 
  11 -14   4        1.01        0.00     26.84 o 
  -4 -13   4      199.87      166.48     41.65 o 
  -3 -13   4       98.53       45.94     56.46 o 
  -2 -13   4       90.59       71.92     32.82 o 
  -1 -13   4        3.72        0.00     25.19 o 
   0 -13   4      552.06      510.18    143.16 o 
   1 -13   4       32.31       49.60     52.43 o 
   2 -13   4      309.50      330.36     41.65 o 
   3 -13   4      265.82      297.11     38.71 o 
   4 -13   4      110.79      132.35     23.99 o 
   5 -13   4      467.81      441.03     34.98 o 
   6 -13   4     1961.74     1986.95     62.83 o 
   7 -13   4       21.18        6.84     21.58 o 
   8 -13   4      739.89      792.54    114.94 o 
   9 -13   4      829.12      923.51     80.66 o 
  10 -13   4       93.98      136.14     32.82 o 
  11 -13   4        9.23        0.00     28.23 o 
  12 -13   4      221.52      280.94     42.49 o 
  -5 -12   4       26.30       95.35     92.75 o 
  -4 -12   4      157.55      172.09     38.71 o 
  -3 -12   4      151.49      146.97     35.77 o 
  -2 -12   4       75.89      141.80     34.88 o 
  -1 -12   4      391.84      411.16     45.45 o 
   0 -12   4       20.42       41.94     28.23 o 
   1 -12   4     1387.64     1626.93     69.76 o 
   2 -12   4      189.63      217.61     33.56 o 
   3 -12   4       79.80       70.55     21.91 o 
   4 -12   4      210.30      196.76     27.57 o 
   5 -12   4      834.78      880.21     56.18 o 
   6 -12   4      380.84      416.84     40.27 o 
   7 -12   4        6.56       32.11     22.71 o 
   8 -12   4      277.90      261.78     30.69 o 
   9 -12   4      162.36      176.25     33.86 o 
  10 -12   4       64.01        0.00     32.26 o 
  11 -12   4      116.59      141.15     44.36 o 
  12 -12   4       18.48       46.29     66.54 o 
  -7 -11   4        1.42       50.81     40.33 o 
  -6 -11   4        6.93        0.00     30.25 o 
  -5 -11   4        0.36        0.00     26.84 o 
  -4 -11   4       30.69       46.18     28.09 o 
  -3 -11   4        3.59        0.00     23.13 o 
  -2 -11   4        4.91        0.00     23.82 o 
  -1 -11   4      121.28      199.57     72.59 o 
   0 -11   4        5.24        9.63     38.31 o 
   1 -11   4        3.11        0.00     44.36 o 
   2 -11   4      258.30      264.56     26.08 o 
   3 -11   4      898.59      897.84     52.18 o 
   4 -11   4       29.77       26.51     19.16 o 
   5 -11   4        8.88       17.93     19.69 o 
   6 -11   4      487.69      513.27     36.34 o 
   7 -11   4       34.41       27.61     47.38 o 
   8 -11   4      357.38      330.15     38.15 o 
   9 -11   4      345.00      343.95     50.41 o 
  10 -11   4       91.14       94.48     29.04 o 
  11 -11   4      148.44      135.56     42.34 o 
  12 -11   4      174.43      237.94     52.43 o 
  -7 -10   4       69.52        4.03     32.26 o 
  -6 -10   4      257.05      290.62     43.58 o 
  -5 -10   4       55.15      101.87     38.31 o 
  -4 -10   4      224.54      270.62     37.79 o 
  -3 -10   4       24.16       56.46     26.84 o 
  -2 -10   4      436.20      465.89     44.57 o 
  -1 -10   4     1699.88     1766.64     90.74 o 
   0 -10   4      293.76      404.24     62.51 o 
   1 -10   4      163.02      234.05     33.56 o 
   2 -10   4      386.11      348.84     27.08 o 
   3 -10   4        5.23        0.00     15.96 o 
   4 -10   4      798.68      817.36     39.14 o 
   5 -10   4      428.29      452.78     38.71 o 
   6 -10   4       29.14       28.35     20.51 o 
   7 -10   4       18.72       36.03     21.80 o 
   8 -10   4       90.01       76.97     23.26 o 
   9 -10   4      567.05      520.22     45.36 o 
  10 -10   4      229.80      200.80     33.86 o 
  11 -10   4       20.34       24.41     26.09 o 
  12 -10   4      231.23      295.29     40.69 o 
  13 -10   4      359.15      362.95     60.49 o 
  -8  -9   4        5.10       25.66     30.98 o 
  -7  -9   4        3.26        0.00     29.84 o 
  -6  -9   4      282.75      294.40     41.65 o 
  -5  -9   4       31.84        0.00     26.21 o 
  -4  -9   4        4.71        9.25     24.11 o 
  -3  -9   4       26.37       39.69     26.09 o 
  -2  -9   4      319.51      290.40     33.56 o 
  -1  -9   4      451.37      426.96     37.24 o 
   0  -9   4       61.68       50.86     23.82 o 
   1  -9   4      490.59      457.17     27.93 o 
   2  -9   4     3402.40     3415.10     68.52 o 
   3  -9   4      112.64       64.80     20.85 o 
   4  -9   4     3766.93     3550.00     73.70 o 
   5  -9   4      251.82      217.41     28.60 o 
   6  -9   4      569.40      577.12     36.34 o 
   7  -9   4      180.73      229.65     26.76 o 
   8  -9   4     1568.64     1455.43     53.71 o 
   9  -9   4      603.91      556.37     52.43 o 
  10  -9   4       42.78       38.09     25.19 o 
  11  -9   4      696.50      537.43     48.23 o 
  12  -9   4      200.47      169.50     35.77 o 
  13  -9   4       23.02       80.66     40.33 o 
  -9  -8   4       64.85      109.05     35.56 o 
  -8  -8   4      281.03      292.95     42.49 o 
  -7  -8   4      471.00      555.61     49.36 o 
  -6  -8   4     1095.78     1025.02     68.56 o 
  -5  -8   4      565.58      457.06     44.57 o 
  -4  -8   4     2783.36     2731.38     84.27 o 
  -3  -8   4      269.87      267.11     38.31 o 
  -2  -8   4      620.38      590.13    100.82 o 
  -1  -8   4      561.46      546.80     38.71 o 
   0  -8   4      281.99      305.56     20.51 o 
   1  -8   4       36.34       34.37     13.80 o 
   2  -8   4       21.86       21.74     13.27 o 
   3  -8   4      294.81      327.03     23.99 o 
   4  -8   4      585.26      624.70     31.57 o 
   5  -8   4      488.45      511.27     31.14 o 
   6  -8   4      615.68      666.52     35.88 o 
   7  -8   4      225.34      280.82     49.08 o 
   8  -8   4      310.41      365.85     31.93 o 
   9  -8   4       57.35       84.74     23.78 o 
  10  -8   4       43.50       43.94     26.09 o 
  11  -8   4       31.03        9.34     26.09 o 
  12  -8   4       92.93       54.73     29.04 o 
  13  -8   4      495.80      605.22     56.18 o 
 -10  -7   4        0.19       48.39     44.36 o 
  -9  -7   4        9.35       12.67     29.84 o 
  -8  -7   4        4.55        0.00     26.98 o 
  -7  -7   4      207.95      154.80     44.36 o 
  -6  -7   4       20.13       34.05     25.19 o 
  -5  -7   4      109.12       85.54     26.09 o 
  -4  -7   4        0.65        9.68     20.13 o 
  -3  -7   4      530.66      547.44     44.36 o 
  -2  -7   4      585.53      551.56     38.71 o 
  -1  -7   4      656.71      681.53     24.78 o 
   0  -7   4     2377.16     2260.29     47.98 o 
   1  -7   4        7.57       11.40     11.73 o 
   2  -7   4     5836.18     5896.24     94.07 o 
   3  -7   4      953.18      984.93     69.61 o 
   4  -7   4     3410.96     3405.93     67.54 o 
   5  -7   4     1931.83     1785.73     48.18 o 
   6  -7   4     1323.84     1274.54     43.45 o 
   7  -7   4     2799.69     2789.74     66.22 o 
   8  -7   4      425.46      494.70     33.76 o 
   9  -7   4      266.45      265.99     29.04 o 
  10  -7   4      356.09      426.48     41.27 o 
  11  -7   4      603.58      640.39     49.84 o 
  12  -7   4      112.34       55.25     28.23 o 
  13  -7   4       52.74       57.19     52.43 o 
 -10  -6   4      270.65      294.40     60.49 o 
  -9  -6   4      573.28      544.43     68.56 o 
  -8  -6   4     1450.03     1481.37     66.60 o 
  -7  -6   4      451.39      529.76     45.36 o 
  -6  -6   4        3.31       15.66     23.13 o 
  -5  -6   4      104.38      124.51     25.19 o 
  -4  -6   4     3141.46     3069.09     84.69 o 
  -3  -6   4     2092.69     1985.39     61.96 o 
  -2  -6   4      540.53      423.07     20.05 o 
  -1  -6   4    19051.89    20163.95    260.13 o 
   0  -6   4      340.78      227.60     32.85 o 
   1  -6   4    11131.51    11367.25    156.81 o 
   2  -6   4     5202.83     4809.98     80.34 o 
   3  -6   4      297.72      292.98     21.19 o 
   4  -6   4      715.96      753.83     31.57 o 
   5  -6   4        3.41        1.23     13.96 o 
   6  -6   4      160.13      187.02     22.35 o 
   7  -6   4      305.84      326.09     27.29 o 
   8  -6   4       30.13       75.55     21.37 o 
   9  -6   4        4.25       12.04     23.75 o 
  10  -6   4        0.23       33.45     23.13 o 
  11  -6   4        0.86        0.00     23.13 o 
  12  -6   4        8.07       31.46     26.84 o 
 -11  -5   4      517.51      552.50     72.59 o 
 -10  -5   4      343.09      294.40     56.46 o 
  -9  -5   4      362.57      360.29     46.38 o 
  -8  -5   4        4.10        0.00     19.96 o 
  -7  -5   4        1.23        0.00     18.37 o 
  -6  -5   4      243.37      286.44     32.70 o 
  -5  -5   4      151.88      155.73     25.19 o 
  -4  -5   4      213.29      301.07     28.09 o 
  -3  -5   4      133.19      118.62     20.13 o 
  -2  -5   4      507.78      478.56     25.35 o 
  -1  -5   4      866.96      990.11     27.36 o 
   0  -5   4      202.81      191.66     14.46 o 
   1  -5   4     3767.23     3982.53     67.13 o 
   2  -5   4    12725.87    12120.15    164.66 o 
   3  -5   4     5519.03     5335.46     85.37 o 
   4  -5   4      482.63      678.08     30.55 o 
   5  -5   4     3993.48     4620.00     80.89 o 
   6  -5   4     1749.32     1563.00     43.75 o 
   7  -5   4     1119.01     1056.40     40.83 o 
   8  -5   4     2955.31     3080.99     83.80 o 
   9  -5   4      767.27      771.57     41.39 o 
  10  -5   4     1184.60     1128.14    131.07 o 
  11  -5   4      168.18      139.95     30.98 o 
  12  -5   4       23.62        0.00     30.25 o 
 -12  -4   4       85.89      116.95     48.39 o 
 -11  -4   4      130.11      137.12     44.36 o 
 -10  -4   4      640.28      665.41     72.59 o 
  -9  -4   4      475.30      496.40     42.77 o 
  -8  -4   4      546.27      593.29     45.63 o 
  -7  -4   4      548.51      528.08     39.62 o 
  -6  -4   4      991.22     1060.63     64.52 o 
  -5  -4   4     2944.53     2367.65    296.41 o 
  -4  -4   4      580.05      520.73     36.30 o 
  -3  -4   4     3558.09     3477.87     55.87 o 
  -2  -4   4     6384.14     6443.67     92.48 o 
  -1  -4   4     4278.56     4232.36     67.03 o 
   0  -4   4      238.16      251.26     15.48 o 
   1  -4   4      480.95      586.34     24.34 o 
   2  -4   4       44.90       57.03     11.54 o 
   3  -4   4       42.85       59.95     14.13 o 
   4  -4   4       85.54       76.97     13.96 o 
   5  -4   4      173.01       91.59     18.37 o 
   6  -4   4      482.24      508.63     34.34 o 
   7  -4   4       25.70        8.29     15.11 o 
   8  -4   4      166.68      193.41     30.46 o 
   9  -4   4       21.89       41.17     20.06 o 
  10  -4   4      137.56      168.74     30.98 o 
  11  -4   4       17.26       20.16     23.82 o 
  12  -4   4        3.40        2.42     26.84 o 
 -12  -3   4        3.58       24.20     40.33 o 
 -11  -3   4      386.87      479.90     64.52 o 
 -10  -3   4       21.67        0.00     32.26 o 
  -9  -3   4      304.43      254.32     34.22 o 
  -8  -3   4       69.07       58.48     22.81 o 
  -7  -3   4      206.76      215.71     26.98 o 
  -6  -3   4      546.41      474.15     21.37 o 
  -5  -3   4      409.41      375.35     18.33 o 
  -4  -3   4     2385.75     2502.90     51.33 o 
  -3  -3   4       12.09       16.86      6.91 o 
  -2  -3   4        7.05       45.95     11.78 o 
  -1  -3   4        5.29        4.30      9.16 o 
   0  -3   4       45.07       66.33     10.58 o 
   1  -3   4     3941.17     4278.81     66.54 o 
   2  -3   4     3463.84     3678.75     79.24 o 
   3  -3   4      121.19      210.43     24.20 o 
   4  -3   4     2195.17     1948.95     60.49 o 
   5  -3   4      962.88      831.59     41.63 o 
   6  -3   4      330.80      350.57     48.39 o 
   7  -3   4       58.95       45.57     16.60 o 
   8  -3   4     1407.02     1531.26     49.00 o 
   9  -3   4        2.05        0.00     17.08 o 
  10  -3   4      675.94      694.23     46.99 o 
  11  -3   4      151.12      115.17     62.51 o 
  12  -3   4      141.18      141.15     44.36 o 
 -13  -2   4        2.29        0.00     36.30 o 
 -12  -2   4        0.96       28.23     40.33 o 
 -11  -2   4      240.09      447.64     60.49 o 
 -10  -2   4     1000.78     1020.30     76.62 o 
  -9  -2   4       64.58       90.74     25.66 o 
  -8  -2   4      277.24      310.58     31.37 o 
  -7  -2   4     1914.50     1971.37     62.89 o 
  -6  -2   4     1644.77     1634.40     38.52 o 
  -5  -2   4     2096.86     2125.53     40.92 o 
  -4  -2   4        6.62       76.65     11.17 o 
  -3  -2   4     2434.40     2815.90     46.64 o 
  -2  -2   4     3152.42     3395.16    187.15 o 
  -1  -2   4      387.08      275.90     14.25 o 
   0  -2   4      188.27      139.15     11.50 o 
   1  -2   4     2175.38     2000.29     37.16 o 
   2  -2   4      267.96      364.45     18.80 o 
   3  -2   4       16.97       35.36     11.63 o 
   4  -2   4     1024.35     1300.30     34.30 o 
   5  -2   4      758.00      746.46     29.55 o 
   6  -2   4      238.54      152.02     37.36 o 
   7  -2   4       38.81       27.25     34.94 o 
   8  -2   4     1511.74     1032.40     72.59 o 
   9  -2   4       50.82       10.18     14.95 o 
  10  -2   4        7.06       41.27     25.89 o 
  11  -2   4      187.92      161.31     40.33 o 
 -13  -1   4       22.42        0.00     36.30 o 
 -12  -1   4       18.37       80.66     44.36 o 
  -9  -1   4      512.66      395.22     48.39 o 
  -8  -1   4        0.50        0.00     13.05 o 
  -7  -1   4       78.22       45.87     13.05 o 
  -6  -1   4      956.70     1075.41     39.29 o 
  -5  -1   4      121.53      140.62     13.05 o 
  -4  -1   4      238.36      360.84     25.21 o 
  -3  -1   4     1400.49     1360.26     29.04 o 
  -2  -1   4       42.04       17.06      7.88 o 
  -1  -1   4      113.44      112.60     10.32 o 
   0  -1   4      298.56      293.65     14.43 o 
   1  -1   4     1353.63     1206.30     27.57 o 
   2  -1   4     3197.89     3388.35     55.50 o 
   3  -1   4      282.48      346.32     17.45 o 
   4  -1   4       17.74       12.87     16.34 o 
   5  -1   4      356.37      358.68     26.56 o 
   6  -1   4     2002.26     1991.00     60.08 o 
   7  -1   4      810.06      769.69     36.34 o 
   8  -1   4     4363.98     4561.52    102.54 o 
   9  -1   4      221.55      113.98     48.73 o 
  10  -1   4      213.68      266.17     60.49 o 
 -12   0   4      154.83      169.38     44.36 o 
 -11   0   4       28.04        4.03     28.23 o 
 -10   0   4      770.16      697.68     64.52 o 
  -9   0   4      245.96      294.40     28.52 o 
  -8   0   4       13.91       27.52     15.99 o 
  -7   0   4      347.58      334.78     28.50 o 
  -6   0   4       12.16        3.17      9.93 o 
  -5   0   4     1700.95     1669.46     33.32 o 
  -4   0   4     3079.25     2995.91     48.90 o 
  -3   0   4     4068.45     3838.95     57.21 o 
  -2   0   4    24939.49    24883.06    302.63 o 
  -1   0   4       74.40       54.12      8.73 o 
   0   0   4        2.90       10.61      6.79 o 
   1   0   4     2057.37     2338.40     38.75 o 
   2   0   4       23.90       15.87      6.37 o 
   3   0   4     1465.28     1391.52     32.78 o 
   4   0   4      495.08      651.37     32.82 o 
   5   0   4      119.13      132.87     20.96 o 
   6   0   4       85.66       70.13     15.47 o 
   7   0   4      319.04      343.64     26.38 o 
   8   0   4      615.14      592.52     44.60 o 
   9   0   4        1.86       12.37     21.25 o 
  10   0   4       21.71       16.13     32.26 o 
 -14   1   4       28.12       20.16     32.26 o 
 -13   1   4      230.87      322.63     52.43 o 
 -12   1   4      168.39      193.57     40.33 o 
 -11   1   4        1.59       48.39     28.23 o 
 -10   1   4      393.33      431.10     35.56 o 
  -9   1   4        2.57        0.00     18.37 o 
  -8   1   4      118.64      142.70     15.96 o 
  -7   1   4     1186.72     1268.16     32.05 o 
  -6   1   4      377.41      466.14     19.50 o 
  -5   1   4        8.32       24.56     12.27 o 
  -4   1   4      206.37      259.84     20.37 o 
  -3   1   4      306.49      334.97     15.40 o 
  -2   1   4     3137.93     2852.02     44.46 o 
  -1   1   4       93.97       75.83     14.11 o 
   0   1   4      515.17      480.28     23.13 o 
   1   1   4      277.05      246.20     12.39 o 
   2   1   4       97.59      127.10     14.01 o 
   3   1   4        7.79        6.35      9.10 o 
   4   1   4     1275.15     1083.39     45.01 o 
   5   1   4      619.50      642.11     29.17 o 
   6   1   4      509.40      530.57     30.36 o 
   7   1   4      154.10      196.15     43.38 o 
   8   1   4       68.11       70.69     23.13 o 
   9   1   4      246.40      221.80     56.46 o 
  10   1   4      370.68      342.79     64.52 o 
 -14   2   4        1.28        0.00     32.26 o 
 -13   2   4        9.37        0.00     28.23 o 
 -12   2   4      103.01       76.62     32.26 o 
 -11   2   4       90.84      137.32     72.59 o 
 -10   2   4       97.63       79.96     64.52 o 
  -9   2   4      349.87      344.34     29.84 o 
  -8   2   4      855.39     1089.02     72.59 o 
  -7   2   4     1244.34     1205.53     27.67 o 
  -6   2   4      570.32      444.52     80.66 o 
  -5   2   4     2712.26     2772.49     59.68 o 
  -4   2   4     1399.34     1383.54     36.74 o 
  -3   2   4    19733.76    22102.95    272.08 o 
  -2   2   4   381624.44   398469.72   4759.12 o 
  -1   2   4    20543.07    22667.81    358.08 o 
   0   2   4     1838.51     1801.15     44.57 o 
   1   2   4     2859.38     2934.88     48.72 o 
   2   2   4       11.81       27.80      8.73 o 
   3   2   4       37.32        8.51     12.60 o 
   4   2   4      191.04      153.70     22.28 o 
   5   2   4       14.46        0.00     16.41 o 
   6   2   4       77.10       96.18     52.43 o 
   7   2   4      233.58      231.29     52.43 o 
   8   2   4      122.19      205.67     52.43 o 
   9   2   4       21.59        8.07     40.33 o 
  10   2   4       28.72       28.23     44.36 o 
 -14   3   4      289.46      318.59     52.43 o 
 -13   3   4      200.39      246.00     48.39 o 
 -12   3   4      169.63      158.76     29.04 o 
 -11   3   4       14.08       20.16     20.75 o 
 -10   3   4      598.53      602.95     41.27 o 
  -9   3   4      345.25      330.28     30.25 o 
  -8   3   4     1373.47     1281.33     48.39 o 
  -7   3   4      214.33      239.41     24.11 o 
  -6   3   4        0.54        0.00     10.37 o 
  -5   3   4      741.93      793.56     36.30 o 
  -4   3   4      300.37      295.15     13.96 o 
  -3   3   4     1282.58     1293.50     27.75 o 
  -2   3   4     2705.63     3000.68     48.05 o 
  -1   3   4      653.07      697.57     18.33 o 
   0   3   4     2926.73     2838.99     46.38 o 
   1   3   4      407.58      445.55     19.16 o 
   2   3   4       19.20       22.85      8.99 o 
   3   3   4      933.23      958.69     29.17 o 
   4   3   4      162.87      167.74     17.89 o 
   5   3   4       54.47       75.42     25.38 o 
   6   3   4      668.99      708.16     45.45 o 
   7   3   4       42.54       16.13     32.26 o 
   8   3   4      304.72      330.69     64.52 o 
   9   3   4      291.83      145.18     52.43 o 
 -15   4   4       13.29        0.00     32.26 o 
 -14   4   4       31.35       28.23     32.26 o 
 -13   4   4      166.66      129.75     31.97 o 
 -12   4   4        5.39       27.76     23.13 o 
 -11   4   4     1200.74     1194.36    110.90 o 
 -10   4   4      611.69      590.34     41.27 o 
  -9   4   4      687.15      657.74     39.92 o 
  -8   4   4       10.02        0.00     44.36 o 
  -7   4   4     2344.68     2354.94     74.61 o 
  -6   4   4      272.90      298.36     24.20 o 
  -5   4   4      109.78       86.28      8.99 o 
  -4   4   4      932.07      820.98     23.56 o 
  -3   4   4      882.41      813.86     23.73 o 
  -2   4   4     4576.63     4704.20     70.44 o 
  -1   4   4      691.62      608.43     23.82 o 
   0   4   4     1655.53     1692.40     34.22 o 
   1   4   4     1004.94     1095.60     29.17 o 
   2   4   4     2180.11     2088.88    108.34 o 
   3   4   4      831.48      736.10     43.28 o 
   4   4   4     1453.28     1397.13     39.85 o 
   5   4   4      160.13      168.81     26.09 o 
   6   4   4     1186.43     1129.19     88.72 o 
   7   4   4       83.49       96.79     44.36 o 
   8   4   4       65.60       60.49     44.36 o 
   9   4   4        1.12        8.07     44.36 o 
 -15   5   4      336.28      375.05     56.46 o 
 -14   5   4      300.20      274.94     64.53 o 
 -13   5   4      156.14      159.54     31.97 o 
 -12   5   4     2396.28     2334.24     78.38 o 
 -11   5   4      541.56      515.34     42.77 o 
 -10   5   4      511.69      623.64     92.75 o 
  -9   5   4      533.62      494.80    102.84 o 
  -8   5   4     1339.47     1215.66     48.23 o 
  -7   5   4      617.42      575.47     33.86 o 
  -6   5   4        0.70       10.75      8.99 o 
  -5   5   4      948.97      861.39     25.93 o 
  -4   5   4       35.25       42.85     10.32 o 
  -3   5   4        1.60        0.60     10.31 o 
  -2   5   4       19.84       10.81      8.73 o 
  -1   5   4        4.49       11.84      8.73 o 
   0   5   4       49.43       72.60     11.17 o 
   1   5   4       27.56       27.42     16.35 o 
   2   5   4     1538.21     1612.88     60.89 o 
   3   5   4      965.15      890.21     56.33 o 
   4   5   4      289.01      306.95     30.53 o 
   5   5   4      157.13      213.74     52.43 o 
   6   5   4      243.94      274.23     60.49 o 
   7   5   4      497.69      516.20     80.66 o 
   8   5   4       47.75       48.39     44.36 o 
 -15   6   4        0.10        4.03     44.36 o 
 -14   6   4      123.58       71.54     38.31 o 
 -13   6   4      118.99       58.19     27.48 o 
 -12   6   4     2052.63     2206.55     78.07 o 
 -11   6   4      484.53      512.41     42.49 o 
 -10   6   4      122.00      107.45     26.09 o 
  -9   6   4      928.11     1018.79     62.51 o 
  -8   6   4      327.45      405.48     30.98 o 
  -7   6   4      171.94      163.27     13.07 o 
  -6   6   4      295.19      226.16     16.39 o 
  -5   6   4     1176.95     1131.84     50.05 o 
  -4   6   4      550.60      577.69     24.76 o 
  -3   6   4      239.08      153.64     23.86 o 
  -2   6   4        2.90       30.09     10.68 o 
  -1   6   4      446.43      415.18     19.91 o 
   0   6   4      571.36      600.58     25.45 o 
   1   6   4     2595.12     2722.27     53.67 o 
   2   6   4     1036.28      950.75     33.13 o 
   3   6   4      717.20      750.33     46.25 o 
   4   6   4       48.20      112.92     44.36 o 
   5   6   4      152.09       80.66     44.36 o 
   6   6   4      719.87      733.97     92.75 o 
   7   6   4       24.48        0.00     40.33 o 
   8   6   4        0.23       64.52     56.46 o 
 -15   7   4      109.51       65.87     64.52 o 
 -14   7   4      328.48      348.12     70.57 o 
 -13   7   4        1.46        0.00     25.19 o 
 -12   7   4     1159.92     1201.21     70.57 o 
 -11   7   4       80.75      146.85     30.98 o 
 -10   7   4      318.55      284.18     72.59 o 
  -9   7   4      302.13      351.46     34.22 o 
  -8   7   4      551.87      574.27     44.36 o 
  -7   7   4      278.51      276.83     44.34 o 
  -6   7   4     1521.89     1614.02     40.60 o 
  -5   7   4      458.88      471.25     23.99 o 
  -4   7   4       77.95       86.06     18.69 o 
  -3   7   4      211.95      225.00     17.86 o 
  -2   7   4       54.47       44.53     12.12 o 
  -1   7   4      595.59      536.97     24.64 o 
   0   7   4      658.81      622.77     27.08 o 
   1   7   4      160.87      202.96     24.07 o 
   2   7   4      215.98      222.16     26.84 o 
   3   7   4       81.85       76.62     40.33 o 
   4   7   4      152.83      141.15     48.39 o 
   5   7   4      757.63      750.10     92.75 o 
   6   7   4      100.24      100.82     52.43 o 
   7   7   4      798.80      774.30    100.82 o 
 -15   8   4        9.12        0.00     28.01 o 
 -14   8   4       29.16       59.48     32.82 o 
 -13   8   4      125.31      195.98     35.56 o 
 -12   8   4      116.20      158.59     52.43 o 
 -11   8   4       87.64       87.11     48.39 o 
 -10   8   4      568.50      643.64     45.36 o 
  -9   8   4       58.65       94.46     28.23 o 
  -8   8   4       28.63       10.95     19.36 o 
  -7   8   4      560.28      609.14     29.04 o 
  -6   8   4     1613.09     1551.61     42.40 o 
  -5   8   4     2249.99     2177.81     70.36 o 
  -4   8   4     1300.08     1229.92     37.71 o 
  -3   8   4     2945.48     2964.64     59.45 o 
  -2   8   4     1180.23     1206.96     36.74 o 
  -1   8   4      290.95      324.59     21.91 o 
   0   8   4        5.91       15.07     12.73 o 
   1   8   4      296.06      306.49     56.46 o 
   2   8   4       73.92       68.56     40.33 o 
   3   8   4       92.89      141.15     48.39 o 
   4   8   4      231.14      225.84     60.49 o 
   5   8   4       46.18       28.23     48.39 o 
   6   8   4      212.23      161.31     60.49 o 
 -15   9   4       62.64       54.75     35.77 o 
 -14   9   4      436.02      478.38     49.36 o 
 -13   9   4      103.94      100.15     52.43 o 
 -12   9   4      694.17      654.93     70.57 o 
 -11   9   4      276.33      313.68     38.42 o 
 -10   9   4      249.05      248.13     42.34 o 
  -9   9   4     2137.13     2374.87     75.21 o 
  -8   9   4      185.74      212.58     30.98 o 
  -7   9   4     1387.10     1422.48     43.30 o 
  -6   9   4     1504.87     1629.57     46.45 o 
  -5   9   4       15.69       10.49     16.54 o 
  -4   9   4        0.24        7.83     14.19 o 
  -3   9   4      477.29      620.54     29.99 o 
  -2   9   4      211.92      229.30     23.63 o 
  -1   9   4      142.33      138.38     19.16 o 
   0   9   4       88.70       76.62     40.33 o 
   1   9   4        4.60        0.00     28.23 o 
   2   9   4        0.47        0.00     36.30 o 
   3   9   4       42.50       56.46     44.36 o 
   4   9   4      163.20      161.31     56.46 o 
   5   9   4      284.54      302.46     72.59 o 
 -15  10   4       34.60       70.11     35.77 o 
 -14  10   4       44.90        0.00     27.48 o 
 -13  10   4       15.89        0.00     29.04 o 
 -12  10   4        0.17        0.00     40.33 o 
 -11  10   4      252.90      237.32     36.74 o 
 -10  10   4      536.83      610.61     48.23 o 
  -9  10   4      484.63      455.47     64.52 o 
  -8  10   4     1259.11     1319.60     56.82 o 
  -7  10   4      831.32      861.30     39.44 o 
  -6  10   4     1296.45     1226.53     57.16 o 
  -5  10   4      956.92     1073.37     40.17 o 
  -4  10   4       28.24       30.25     16.60 o 
  -3  10   4     2280.79     2337.59     56.59 o 
  -2  10   4        7.87        0.00     15.48 o 
  -1  10   4     1084.05     1157.42     92.75 o 
   0  10   4     1475.51     1411.48    100.82 o 
   1  10   4       71.46       12.10     40.33 o 
   2  10   4       57.36       60.49     48.39 o 
   3  10   4      400.41      379.08     72.59 o 
   4  10   4      469.59      520.23     84.69 o 
 -14  11   4       34.56        0.00     29.84 o 
 -13  11   4       33.11       18.44     29.04 o 
 -12  11   4       50.61      105.73     31.97 o 
 -11  11   4      515.68      548.76     48.23 o 
 -10  11   4      169.25      182.44     31.97 o 
  -9  11   4      390.49      406.91     60.49 o 
  -8  11   4      780.56      790.67     62.51 o 
  -7  11   4      168.54      182.33     29.67 o 
  -6  11   4     2156.32     2134.47     57.21 o 
  -5  11   4       18.95       26.65     18.99 o 
  -4  11   4      864.41      974.29     57.59 o 
  -3  11   4       22.52       15.95     17.74 o 
  -2  11   4        0.32       60.49     40.33 o 
  -1  11   4        0.65        0.00     32.26 o 
   0  11   4       41.18       64.52     40.33 o 
   1  11   4        0.33        0.00     32.26 o 
   2  11   4        2.23        0.00     40.33 o 
   3  11   4       83.23        0.00     40.33 o 
 -14  12   4       38.33       28.93     36.30 o 
 -13  12   4       78.15       53.83     31.97 o 
 -12  12   4      123.49      126.74     31.97 o 
 -11  12   4      142.49      184.55     35.56 o 
 -10  12   4      111.91      110.82     66.54 o 
  -9  12   4       38.75       42.66     36.30 o 
  -8  12   4       82.78       78.57     58.48 o 
  -7  12   4       30.08        0.00     21.25 o 
  -6  12   4      358.03      390.01     31.61 o 
  -5  12   4       91.55       74.66     20.70 o 
  -4  12   4      725.49      801.52     40.60 o 
  -3  12   4      414.58      544.43     72.59 o 
  -2  12   4      610.16      564.59     80.66 o 
  -1  12   4      238.97      225.84     56.46 o 
   0  12   4      664.57      633.15     84.69 o 
   1  12   4       19.28       12.10     44.36 o 
   2  12   4      494.04      564.59     92.75 o 
 -14  13   4        2.39       22.97     30.53 o 
 -13  13   4      184.50      195.98     38.71 o 
 -12  13   4      364.56      284.04     44.13 o 
 -11  13   4       44.38       52.08     38.31 o 
 -10  13   4      254.80      312.71     39.62 o 
  -9  13   4      142.93      160.80     32.70 o 
  -8  13   4      559.20      636.32     88.72 o 
  -7  13   4        3.97       34.40     23.13 o 
  -6  13   4      193.64      157.63     25.93 o 
  -5  13   4        0.53        0.00     18.88 o 
  -4  13   4       21.04       48.39     44.36 o 
  -3  13   4        5.01        0.00     36.30 o 
  -2  13   4      125.26       64.52     44.36 o 
  -1  13   4       15.15        0.00     40.33 o 
   0  13   4       16.85        8.07     44.36 o 
   1  13   4        2.65       56.46     52.43 o 
 -13  14   4      224.14      263.31     60.49 o 
 -12  14   4      419.61      380.42     82.67 o 
 -11  14   4        4.44        0.00     28.09 o 
 -10  14   4       20.26        2.02     34.28 o 
  -9  14   4        2.50        0.00     23.13 o 
  -8  14   4        0.45        0.00     25.19 o 
  -7  14   4      301.23      333.34     48.39 o 
  -6  14   4      291.40      321.28     36.44 o 
  -5  14   4      226.25      266.17     60.49 o 
  -4  14   4       18.91       44.36     48.39 o 
  -3  14   4      555.80      572.66     84.69 o 
  -2  14   4      375.68      443.61     76.62 o 
  -1  14   4       23.59        0.00     40.33 o 
   0  14   4      147.11      112.92     60.49 o 
 -12  15   4       27.42       25.21     33.86 o 
 -11  15   4       52.71       72.59     33.86 o 
 -10  15   4      107.33      115.50     34.88 o 
  -9  15   4        1.55        4.03     26.98 o 
  -8  15   4      243.62      228.17     38.42 o 
  -7  15   4      241.70      161.31     44.36 o 
  -6  15   4       12.48       12.10     44.36 o 
  -5  15   4        5.67        0.00     44.36 o 
  -4  15   4       37.48       24.20     48.39 o 
  -3  15   4       29.62       40.33     52.43 o 
  -2  15   4       36.70       52.43     52.43 o 
 -10  16   4      244.05      226.50     62.51 o 
  -9  16   4      357.30      301.83     70.57 o 
  -8  16   4       76.18       76.62     48.39 o 
  -6  16   4        0.80        0.00     48.39 o 
  -5  16   4      336.77      354.89     76.62 o 
   3 -17   5        0.28       29.01     35.77 o 
   4 -17   5       16.81        0.00     44.36 o 
   5 -17   5        0.78        0.00     31.97 o 
   6 -17   5       13.44        0.00     72.59 o 
   7 -17   5       11.96       11.35     34.76 o 
   0 -16   5        0.96        0.00     30.53 o 
   1 -16   5      122.33      178.61     42.50 o 
   2 -16   5      139.63      149.41     39.62 o 
   3 -16   5      364.60      380.20     48.39 o 
   4 -16   5      350.08      360.63     48.39 o 
   5 -16   5      164.67      218.96     40.27 o 
   6 -16   5      185.83      156.44     38.71 o 
   7 -16   5       53.41       48.81     27.16 o 
   8 -16   5       63.19       43.66     36.30 o 
   9 -16   5      198.91      165.41     50.41 o 
  -2 -15   5        0.38        0.00     32.26 o 
  -1 -15   5       18.04       12.80     36.30 o 
   0 -15   5       12.22       16.97     34.28 o 
   1 -15   5        9.76       24.20     29.84 o 
   2 -15   5       17.31        0.00     50.41 o 
   3 -15   5       53.09       56.99     30.53 o 
   4 -15   5       17.16        0.00     28.01 o 
   5 -15   5      148.61       53.43     32.82 o 
   6 -15   5       86.31       78.04     35.79 o 
   7 -15   5        0.65        0.00     25.45 o 
   8 -15   5       50.19       51.67     48.30 o 
   9 -15   5      241.39      227.16     38.71 o 
  10 -15   5        4.40        0.00     24.86 o 
  -3 -14   5       16.89       13.71     33.56 o 
  -2 -14   5       23.95       35.77     42.34 o 
  -1 -14   5        1.09        0.00     29.84 o 
   0 -14   5        1.33       27.08     29.04 o 
   1 -14   5     1008.38      784.29     60.08 o 
   2 -14   5      275.20      199.04     36.56 o 
   3 -14   5      167.52      212.56     36.56 o 
   4 -14   5      132.24      168.22     36.56 o 
   5 -14   5       30.29       15.85     18.94 o 
   6 -14   5      309.55      338.27     34.78 o 
   7 -14   5      376.16      367.07     72.59 o 
   8 -14   5      521.97      490.91     50.39 o 
   9 -14   5       65.18       32.26     36.30 o 
  10 -14   5       13.12        0.00     32.26 o 
  11 -14   5        8.04       41.06     29.84 o 
  -5 -13   5       54.90       23.27     36.74 o 
  -4 -13   5      421.69      444.32     53.29 o 
  -3 -13   5      168.10      227.79     39.62 o 
  -2 -13   5       65.83       69.66     30.98 o 
  -1 -13   5       33.57       82.00     32.82 o 
   0 -13   5      210.07      192.83     36.56 o 
   1 -13   5      404.35      384.70     42.50 o 
   2 -13   5       16.15        8.28     24.38 o 
   3 -13   5      102.37       97.53     23.05 o 
   4 -13   5        1.70        3.61     24.38 o 
   5 -13   5      207.90      174.86     35.77 o 
   6 -13   5      404.85      382.86     34.98 o 
   7 -13   5      162.79      183.49     28.21 o 
   8 -13   5      609.53      665.92     49.31 o 
   9 -13   5        1.14       11.04     26.98 o 
  10 -13   5      118.29      112.86     56.46 o 
  11 -13   5       57.35       44.36     40.33 o 
  -6 -12   5       25.19       45.81     38.31 o 
  -5 -12   5        0.48        0.00     29.04 o 
  -4 -12   5       46.85      125.07     40.33 o 
  -3 -12   5      134.15      205.79     36.74 o 
  -2 -12   5        1.10       10.82     26.09 o 
  -1 -12   5       59.13       82.12     29.84 o 
   0 -12   5      982.10      996.24     58.91 o 
   1 -12   5      237.79      231.53     70.57 o 
   2 -12   5        9.66        0.00     21.64 o 
   3 -12   5        2.66       22.86     25.03 o 
   4 -12   5      167.83      203.93     27.85 o 
   5 -12   5      334.64      296.68     30.95 o 
   6 -12   5     1142.54     1112.84     63.63 o 
   7 -12   5      538.88      563.52     40.17 o 
   8 -12   5      126.27      148.91     27.93 o 
   9 -12   5       66.16       79.85     28.09 o 
  10 -12   5       22.98        0.00     28.23 o 
  11 -12   5       54.46       63.24     29.84 o 
  12 -12   5       31.10        0.00     36.30 o 
  -7 -11   5      171.65      195.90     50.41 o 
  -6 -11   5      460.53      480.22     55.11 o 
  -5 -11   5      352.58      365.39     45.45 o 
  -4 -11   5      100.35       89.77     31.97 o 
  -3 -11   5       16.21       21.78     26.84 o 
  -2 -11   5      273.59      295.42     39.54 o 
  -1 -11   5      476.85      415.27     42.49 o 
   0 -11   5     3391.52     3492.23    100.77 o 
   1 -11   5        0.40        0.00     21.24 o 
   2 -11   5      240.07      260.08     29.93 o 
   3 -11   5       62.82       62.00     20.64 o 
   4 -11   5      920.67     1011.01     44.31 o 
   5 -11   5      194.96      234.04     31.40 o 
   6 -11   5       54.02        0.00     21.74 o 
   7 -11   5       34.77       50.01     23.26 o 
   8 -11   5       79.69       50.12     23.96 o 
   9 -11   5       55.90       28.02     34.28 o 
  10 -11   5       50.90       84.69     29.04 o 
  11 -11   5      662.40      766.60     92.75 o 
  12 -11   5      127.49      183.95     37.79 o 
  -8 -10   5       75.16      122.57     39.62 o 
  -7 -10   5       21.83        0.00     29.84 o 
  -6 -10   5       20.61       54.26     42.34 o 
  -5 -10   5      119.25       66.83     40.33 o 
  -4 -10   5       61.24       37.91     26.84 o 
  -3 -10   5        3.22        0.00     22.28 o 
  -2 -10   5      674.43      700.60     92.75 o 
  -1 -10   5      243.50      307.21     36.56 o 
   0 -10   5     1291.05     1088.47     58.07 o 
   1 -10   5     1502.55     1523.47     56.30 o 
   2 -10   5      970.14     1030.76     40.75 o 
   3 -10   5      227.12      276.52     25.79 o 
   4 -10   5     1380.34     1389.69     47.73 o 
   5 -10   5        7.56        0.00     20.28 o 
   6 -10   5      441.48      448.91     33.96 o 
   7 -10   5       73.99       56.57     23.26 o 
   8 -10   5     1655.63     1626.01     66.72 o 
   9 -10   5      208.04      243.67     33.86 o 
  10 -10   5      505.60      437.96     43.58 o 
  11 -10   5      122.15      145.07     34.28 o 
  12 -10   5       37.50       28.83     28.09 o 
  -8  -9   5        4.03        0.00     29.04 o 
  -7  -9   5      447.68      495.51     49.36 o 
  -6  -9   5      234.97      277.35     39.62 o 
  -5  -9   5      594.78      606.79     50.39 o 
  -4  -9   5      351.30      379.01     40.69 o 
  -3  -9   5     1129.20     1262.54     62.98 o 
  -2  -9   5      889.42      884.32     66.54 o 
  -1  -9   5       11.51       17.14     20.75 o 
   0  -9   5      990.71     1072.83     36.68 o 
   1  -9   5     1281.82     1353.18     41.55 o 
   2  -9   5     1420.38     1445.38     43.91 o 
   3  -9   5     1065.90      966.53     39.51 o 
   4  -9   5     1035.28     1019.54     41.64 o 
   5  -9   5      348.78      426.52     31.14 o 
   6  -9   5      130.71      143.33     24.34 o 
   7  -9   5      516.89      462.14     34.78 o 
   8  -9   5      174.15      132.55     26.18 o 
   9  -9   5      611.30      564.66     39.54 o 
  10  -9   5       55.28       85.50     46.38 o 
  11  -9   5       79.72       12.95     26.09 o 
  12  -9   5      183.51      211.47     64.52 o 
  -9  -8   5       11.19       13.20     30.98 o 
  -8  -8   5        1.55       14.11     28.52 o 
  -7  -8   5        0.24       12.10     25.19 o 
  -6  -8   5       16.67        1.90     24.11 o 
  -5  -8   5       21.29       35.23     26.09 o 
  -4  -8   5      757.81      760.45     76.62 o 
  -3  -8   5      627.89      624.91     45.45 o 
  -2  -8   5      457.21      350.01     33.56 o 
  -1  -8   5      452.20      487.97     26.48 o 
   0  -8   5     1215.67     1176.10     36.33 o 
   1  -8   5      552.16      465.39     26.76 o 
   2  -8   5      168.29      158.18     18.65 o 
   3  -8   5     2050.44     1905.78     50.10 o 
   4  -8   5     6353.74     6375.44    107.61 o 
   5  -8   5     3209.38     3215.77     77.37 o 
   6  -8   5      902.27      873.63     41.09 o 
   7  -8   5      219.07      192.29     26.38 o 
   8  -8   5      822.94      852.31     43.13 o 
   9  -8   5      369.41      344.45     34.78 o 
  10  -8   5      400.34      330.67     37.79 o 
  11  -8   5      189.33      250.98     37.79 o 
  12  -8   5      130.19      139.09     62.51 o 
 -10  -7   5       74.64       12.10     40.33 o 
  -9  -7   5      457.90      429.52     52.43 o 
  -8  -7   5      148.11      123.61     31.97 o 
  -7  -7   5      285.02      278.66     37.79 o 
  -6  -7   5     4439.91     4508.02    117.09 o 
  -5  -7   5     1588.05     1722.53     66.60 o 
  -4  -7   5     6417.46     6390.03    138.34 o 
  -3  -7   5     3770.24     3987.69     99.77 o 
  -2  -7   5      383.37      333.16     18.79 o 
  -1  -7   5     2551.16     2468.18     51.00 o 
   0  -7   5     1183.85     1330.66     37.98 o 
   1  -7   5        1.07        5.87     10.88 o 
   2  -7   5      160.41      192.90     19.45 o 
   3  -7   5      635.39      535.88     28.77 o 
   4  -7   5      221.05      224.45     22.35 o 
   5  -7   5      179.13      182.81     21.58 o 
   6  -7   5       53.14       40.01     18.80 o 
   7  -7   5      273.17      230.60     25.40 o 
   8  -7   5       77.29      112.62     23.36 o 
   9  -7   5       77.28       78.03     23.01 o 
  10  -7   5       54.96       72.26     54.44 o 
  11  -7   5       48.63       44.36     26.84 o 
  12  -7   5       87.78       91.07     32.82 o 
 -11  -6   5        0.90       20.16     44.36 o 
 -10  -6   5        5.88        0.00     40.33 o 
  -9  -6   5       56.14       28.23     38.31 o 
  -8  -6   5       82.59       41.99     24.11 o 
  -7  -6   5      269.74      248.34     35.56 o 
  -6  -6   5       40.43       23.96     24.20 o 
  -5  -6   5      135.56      145.61     28.09 o 
  -4  -6   5      280.72      267.25     30.98 o 
  -3  -6   5      552.23      488.18     19.88 o 
  -2  -6   5      708.01      698.49     24.78 o 
  -1  -6   5     6227.24     6341.70     96.85 o 
   0  -6   5        2.52       43.98     13.04 o 
   1  -6   5     5604.59     5837.50     92.63 o 
   2  -6   5      145.41      119.04     16.72 o 
   3  -6   5     5196.75     4898.08     84.06 o 
   4  -6   5     2884.35     2500.50     56.07 o 
   5  -6   5     1528.06     1530.49     45.31 o 
   6  -6   5     2678.60     2633.11     63.11 o 
   7  -6   5     1215.80     1244.03     47.07 o 
   8  -6   5      322.89      376.43     31.14 o 
   9  -6   5      181.79      141.60     23.89 o 
  10  -6   5      180.24      164.71     30.98 o 
  11  -6   5       92.95       74.20     28.09 o 
  12  -6   5       30.64       33.27     30.25 o 
 -11  -5   5      127.39      254.07     56.46 o 
 -10  -5   5      741.71      673.48     72.59 o 
  -9  -5   5      502.39      458.14     62.51 o 
  -8  -5   5      563.24      502.32     70.57 o 
  -7  -5   5      313.41      210.23    129.05 o 
  -6  -5   5      727.40      748.28     46.47 o 
  -5  -5   5     1093.08      927.65     48.39 o 
  -4  -5   5     1536.21     1511.04     32.55 o 
  -3  -5   5      280.24      276.93     16.80 o 
  -2  -5   5        2.55        2.44      9.74 o 
  -1  -5   5       39.26       21.82      9.27 o 
   0  -5   5      255.48      358.11     20.64 o 
   1  -5   5        3.35       34.89     11.73 o 
   2  -5   5      693.31      719.60     26.76 o 
   3  -5   5     2213.58     2485.30     51.87 o 
   4  -5   5     1017.02     1085.65     35.88 o 
   5  -5   5      869.34      842.97     48.45 o 
   6  -5   5       22.94       13.32     16.39 o 
   7  -5   5      230.13      304.66     30.98 o 
   8  -5   5      102.99       69.98     26.21 o 
   9  -5   5      173.22      221.44     50.46 o 
  10  -5   5        0.63       10.68     23.13 o 
  11  -5   5        1.61        6.72     25.19 o 
  12  -5   5        4.63       14.43     40.33 o 
 -12  -4   5       10.26       32.26     44.36 o 
 -11  -4   5       96.83       68.56     40.33 o 
 -10  -4   5      377.87      330.69     56.46 o 
  -9  -4   5      475.20      443.32     41.27 o 
  -8  -4   5        0.16        0.00     21.25 o 
  -7  -4   5       62.91       54.04     24.20 o 
  -6  -4   5       51.48       53.77     21.25 o 
  -5  -4   5      715.27      653.24     44.36 o 
  -4  -4   5      571.33      641.80     22.39 o 
  -3  -4   5      342.91      280.05     23.23 o 
  -2  -4   5     2730.33     2549.24     46.38 o 
  -1  -4   5        1.08        3.24      9.16 o 
   0  -4   5       14.65       71.49     14.95 o 
   1  -4   5     4228.22     3998.11     65.69 o 
   2  -4   5      658.83      622.91     24.34 o 
   3  -4   5     3402.87     3630.44     96.22 o 
   4  -4   5      238.87      451.67     28.09 o 
   5  -4   5     2034.19     2067.68     49.74 o 
   6  -4   5     1132.23     1011.02     39.26 o 
   7  -4   5      467.80      525.98     36.74 o 
   8  -4   5      789.95      887.07     40.74 o 
   9  -4   5     1160.40     1162.86     46.82 o 
  10  -4   5        1.54       24.20     23.13 o 
  11  -4   5        5.93        0.00     26.21 o 
  12  -4   5      165.40      201.64     44.36 o 
 -12  -3   5        8.09        0.00     36.30 o 
 -11  -3   5       73.34       44.36     36.30 o 
 -10  -3   5       62.56        0.00     32.26 o 
  -9  -3   5      522.76      528.58     42.77 o 
  -8  -3   5      283.41      263.92     46.38 o 
  -7  -3   5      689.44      684.56     42.49 o 
  -6  -3   5      294.31      265.47     18.01 o 
  -5  -3   5       29.67       59.15     12.12 o 
  -4  -3   5     1259.20     1219.81     34.28 o 
  -3  -3   5      640.01      815.74     65.32 o 
  -2  -3   5      121.95       91.82     11.73 o 
  -1  -3   5      224.42      392.16     27.34 o 
   0  -3   5     3626.84     3536.43     75.58 o 
   1  -3   5     8872.67     8752.82    154.45 o 
   2  -3   5     2521.69     2122.61     43.57 o 
   3  -3   5       15.38       51.35     11.17 o 
   4  -3   5     1113.30     1300.28     36.67 o 
   5  -3   5        6.06        0.94     12.12 o 
   6  -3   5        3.11        6.57     13.07 o 
   7  -3   5       48.78       28.48     32.26 o 
   8  -3   5      126.04       36.31     52.28 o 
   9  -3   5      216.76      292.30     38.42 o 
  10  -3   5      106.45       90.88     21.37 o 
  11  -3   5        0.22       16.13     28.23 o 
 -13  -2   5        1.21        0.00     36.30 o 
 -12  -2   5       52.22       92.75     44.36 o 
 -11  -2   5        1.15       76.62     36.30 o 
 -10  -2   5      392.65      334.72     52.43 o 
  -9  -2   5      247.36      229.87     40.33 o 
  -8  -2   5      202.37      232.33     28.52 o 
  -7  -2   5      576.59      599.29     45.25 o 
  -6  -2   5       25.49       40.76     13.21 o 
  -5  -2   5      961.31     1096.85     30.22 o 
  -4  -2   5     1506.06     1377.05     31.93 o 
  -3  -2   5        1.08       10.75      8.99 o 
  -2  -2   5     2217.71     2318.65     42.07 o 
  -1  -2   5     2621.95     2659.17     59.07 o 
   0  -2   5      532.77      483.92     19.16 o 
   1  -2   5      911.04      831.63     23.99 o 
   2  -2   5     1150.31     1427.66     33.09 o 
   3  -2   5     1417.58     1278.43     42.78 o 
   4  -2   5     1194.42     1176.02     34.30 o 
   5  -2   5      318.42      371.53     24.29 o 
   6  -2   5       89.41      117.82     17.61 o 
   7  -2   5     2139.78     2232.11     57.08 o 
   8  -2   5      762.51      750.18     39.54 o 
  10  -2   5       49.88       75.16     28.17 o 
 -13  -1   5       25.96       52.43     40.33 o 
 -12  -1   5       34.39       80.66     40.33 o 
 -11  -1   5      123.61      125.02     40.33 o 
  -8  -1   5     1107.77     1095.05     41.27 o 
  -7  -1   5     2563.17     2436.68     59.68 o 
  -6  -1   5     1344.83     1207.41     38.42 o 
  -5  -1   5     4594.61     4502.35     70.45 o 
  -4  -1   5     6636.85     6491.65     92.74 o 
  -3  -1   5       44.71       27.22     10.32 o 
  -2  -1   5       51.88      100.41     20.16 o 
  -1  -1   5      113.66      175.85     27.19 o 
   0  -1   5        8.61        8.07     11.41 o 
   1  -1   5      747.93      882.15     31.12 o 
   2  -1   5       90.75      102.40     12.93 o 
   3  -1   5      461.00      526.75     23.01 o 
   4  -1   5     1099.33     1145.18     38.05 o 
   5  -1   5        0.83        4.63     12.12 o 
   6  -1   5        9.06        2.26     13.96 o 
   7  -1   5        2.10        2.48     12.39 o 
   8  -1   5        0.28        9.68     16.60 o 
   9  -1   5        6.21        0.00     17.61 o 
  10  -1   5       35.71        4.03     24.20 o 
 -14   0   5       32.34       56.46     44.36 o 
 -12   0   5        9.18        4.03     28.23 o 
 -11   0   5      262.79      197.61     40.33 o 
 -10   0   5      501.99      383.12     48.39 o 
  -9   0   5       73.75       62.11     21.25 o 
  -8   0   5      325.06      287.64     32.96 o 
  -7   0   5      417.69      493.29     22.42 o 
  -6   0   5     3186.33     3621.79     61.28 o 
  -5   0   5     2686.30     2990.42     50.41 o 
  -4   0   5      318.25      326.39     16.97 o 
  -3   0   5      156.81      169.32     12.12 o 
  -2   0   5      280.71      239.84     13.58 o 
  -1   0   5      176.21      189.54      9.74 o 
   0   0   5       85.57      156.62     16.95 o 
   1   0   5      413.46      444.52     15.95 o 
   2   0   5      418.67      369.38     17.45 o 
   3   0   5     3807.56     3611.09     61.94 o 
   4   0   5      118.56      122.96     18.54 o 
   5   0   5      338.29      301.71     32.26 o 
   6   0   5     2738.18     2839.53     63.10 o 
   7   0   5      292.83      299.31     26.38 o 
   8   0   5       35.74       49.70     20.27 o 
   9   0   5       42.09       92.75     48.39 o 
  10   0   5      214.52      209.71     56.46 o 
 -14   1   5       39.47       28.23     36.30 o 
 -13   1   5       19.36        0.00     28.23 o 
 -12   1   5       59.05       40.33     32.26 o 
 -11   1   5      278.90      262.13     44.36 o 
 -10   1   5       32.61       44.36     24.20 o 
  -9   1   5      913.21     1014.93     45.63 o 
  -8   1   5      195.58      177.46     17.08 o 
  -7   1   5     8073.68     8277.54    117.95 o 
  -6   1   5      168.10      158.72     12.97 o 
  -5   1   5     4075.49     4049.62     62.78 o 
  -4   1   5     1848.23     1719.95     48.01 o 
  -3   1   5     1810.96     1915.55     35.49 o 
  -2   1   5     7380.68     8514.23    173.41 o 
  -1   1   5    18375.78    19348.70    309.42 o 
   0   1   5      591.47      484.33     25.19 o 
   1   1   5      295.72      305.35     23.08 o 
   2   1   5     3495.19     3171.67     52.79 o 
   3   1   5        9.74        8.07      8.55 o 
   4   1   5       84.08       85.80     13.96 o 
   5   1   5      461.09      447.68     25.15 o 
   6   1   5       39.85       42.38     16.39 o 
   7   1   5       41.55       32.84     17.61 o 
   8   1   5        0.06        0.00     36.30 o 
   9   1   5       62.46       20.16     40.33 o 
  10   1   5       73.20      112.92     52.43 o 
 -14   2   5      148.16      161.31     44.36 o 
 -13   2   5      107.00       48.39     36.30 o 
 -12   2   5       29.40       28.23     28.23 o 
 -11   2   5      550.47      579.63     50.41 o 
 -10   2   5      145.08      192.86     28.09 o 
  -9   2   5       25.00        9.79     19.36 o 
  -8   2   5       19.06       29.24     18.15 o 
  -7   2   5       97.14      110.30     18.37 o 
  -6   2   5      464.06      488.53     26.98 o 
  -5   2   5      106.08      101.43     11.17 o 
  -4   2   5      137.19      130.20     11.17 o 
  -3   2   5     1797.56     1671.77     32.05 o 
  -2   2   5      274.66      276.94     12.55 o 
  -1   2   5       46.22       69.51     14.26 o 
   0   2   5     1196.26     1261.20     56.46 o 
   1   2   5      140.29      129.92     12.10 o 
   2   2   5        7.20        3.14      8.99 o 
   3   2   5     1796.21     1650.91     52.43 o 
   4   2   5      112.14      113.88     22.28 o 
   5   2   5      947.58      992.23     76.62 o 
   6   2   5        8.10        0.00     21.25 o 
   7   2   5      290.72      383.12     64.52 o 
   8   2   5      243.97      314.56     64.52 o 
   9   2   5      230.63      221.80     60.49 o 
  10   2   5      416.95      512.17     84.69 o 
 -14   3   5       81.45       48.39     36.30 o 
 -13   3   5       31.33        0.00     32.26 o 
 -12   3   5      283.46      256.86     34.22 o 
 -11   3   5      343.62      354.56     35.56 o 
 -10   3   5      355.57      404.74     35.56 o 
  -9   3   5      340.90      313.31     30.98 o 
  -8   3   5      366.48      395.64     29.84 o 
  -7   3   5       10.06        1.61     13.42 o 
  -6   3   5       43.37       82.06     16.41 o 
  -5   3   5      241.98      170.58     12.12 o 
  -4   3   5     8527.84     8791.74    118.42 o 
  -3   3   5    14932.63    16179.45    204.95 o 
  -2   3   5     2956.41     2767.39     44.91 o 
  -1   3   5     1136.49      938.99     33.86 o 
   0   3   5     2350.18     2016.41     84.69 o 
   1   3   5     3319.81     3327.52     55.52 o 
   2   3   5     2855.44     2813.20     51.95 o 
   3   3   5      248.31      255.20     19.70 o 
   4   3   5      722.74      780.42     32.26 o 
   5   3   5      304.66      272.75     31.97 o 
   6   3   5       26.22       28.23     32.26 o 
   7   3   5       41.17       84.69     44.36 o 
   8   3   5        8.44        8.07     40.33 o 
   9   3   5        5.75        0.00     44.36 o 
 -15   4   5      243.64      213.74     48.39 o 
 -14   4   5      317.69      258.10     52.43 o 
 -13   4   5        3.04        0.00     23.13 o 
 -12   4   5      198.33      193.24     48.39 o 
 -11   4   5      779.54      728.05     46.99 o 
 -10   4   5      988.84      948.81     48.23 o 
  -9   4   5      185.92      195.21     46.38 o 
  -8   4   5      264.40      283.37     26.98 o 
  -7   4   5      436.58      389.48     30.25 o 
  -6   4   5     1016.25     1039.28     38.42 o 
  -5   4   5        0.20        3.10      7.88 o 
  -4   4   5       48.90       38.21      9.01 o 
  -3   4   5      501.65      469.94     20.47 o 
  -2   4   5        4.82       10.08      6.59 o 
  -1   4   5       50.03       27.78      8.99 o 
   0   4   5       76.57      112.47     10.56 o 
   1   4   5     3342.19     3541.00     60.36 o 
   2   4   5       73.28       54.29     11.73 o 
   3   4   5     1541.20     1612.14     42.27 o 
   4   4   5      556.16      606.50     40.27 o 
   5   4   5      676.64      685.58     80.66 o 
   6   4   5      342.26      407.31     68.56 o 
   7   4   5       92.99      157.28     52.43 o 
   8   4   5      174.89      254.07     60.49 o 
 -15   5   5       15.58       52.43     36.30 o 
 -14   5   5        7.18       19.95     34.28 o 
 -13   5   5        6.08       11.65     25.19 o 
 -12   5   5        0.68        0.00     23.13 o 
 -11   5   5      151.86      164.91     50.41 o 
 -10   5   5      159.00      149.85     28.09 o 
  -9   5   5       17.38       33.88     22.18 o 
  -8   5   5     4119.60     4249.20     93.97 o 
  -7   5   5     1738.14     1670.95     51.09 o 
  -6   5   5       87.80      169.83     13.96 o 
  -5   5   5      410.45      418.95     41.72 o 
  -4   5   5       53.57       37.03     11.17 o 
  -3   5   5     5664.92     6061.84     89.49 o 
  -2   5   5       90.77      129.58     16.28 o 
  -1   5   5     1525.71     1417.64     35.67 o 
   0   5   5     5372.65     5703.22     86.38 o 
   1   5   5      233.25      399.22     20.51 o 
   2   5   5     2824.06     2964.26     58.34 o 
   3   5   5       24.47       18.44     20.16 o 
   4   5   5       68.09       88.72     40.33 o 
   5   5   5      485.16      540.40     76.62 o 
   6   5   5       15.07       36.30     40.33 o 
   7   5   5      290.70      322.63     64.52 o 
   8   5   5       15.75       28.23     44.36 o 
 -15   6   5      160.51      123.14     76.62 o 
 -14   6   5      148.43      130.09     70.57 o 
 -13   6   5      239.20      354.71     40.69 o 
 -12   6   5      596.48      761.60     52.70 o 
 -11   6   5      884.69      878.02    112.92 o 
 -10   6   5       99.75       74.01     26.21 o 
  -9   6   5      516.61      486.03     36.74 o 
  -8   6   5       64.81       70.29     19.36 o 
  -7   6   5      103.61      122.70     12.59 o 
  -6   6   5      357.88      335.05     29.39 o 
  -5   6   5       55.76       70.68     12.73 o 
  -4   6   5       69.76       64.21     12.43 o 
  -3   6   5       30.46        3.72     18.13 o 
  -2   6   5        0.07        0.00      6.37 o 
  -1   6   5      209.10      201.60     15.47 o 
   0   6   5     1273.52     1226.00     33.13 o 
   1   6   5      363.94      324.53     28.07 o 
   2   6   5      977.68      981.45     44.58 o 
   3   6   5      433.43      451.67     68.56 o 
   4   6   5        2.49       40.33     36.30 o 
   5   6   5      738.87      742.04     88.72 o 
   6   6   5      415.01      496.04     80.66 o 
   7   6   5       17.20       48.39     48.39 o 
 -15   7   5        0.12        0.00     29.04 o 
 -14   7   5      169.48      237.22     39.62 o 
 -13   7   5      269.26      333.77     39.62 o 
 -12   7   5     1683.47     1581.08     65.40 o 
 -11   7   5      123.09      110.70     28.09 o 
 -10   7   5      334.47      394.45     38.42 o 
  -9   7   5      183.34      200.10     28.09 o 
  -8   7   5      373.53      327.69     30.98 o 
  -7   7   5      535.04      477.12     24.76 o 
  -6   7   5     2711.04     2447.67     50.92 o 
  -5   7   5     1617.24     1528.65     39.03 o 
  -4   7   5      382.93      396.61     21.91 o 
  -3   7   5       79.55       83.54     14.19 o 
  -2   7   5      259.04      302.30     19.91 o 
  -1   7   5       97.56       90.04     14.25 o 
   0   7   5      216.65      209.70     19.45 o 
   1   7   5      772.28      778.53     84.69 o 
   2   7   5      994.51     1012.24     84.69 o 
   3   7   5      126.11       56.46     44.36 o 
   4   7   5       21.01       16.13     36.30 o 
   5   7   5      541.85      661.38     88.72 o 
   6   7   5      173.54      221.80     68.56 o 
 -15   8   5      135.27      207.19    133.08 o 
 -14   8   5      486.26      447.64     49.36 o 
 -13   8   5       20.04       16.71     29.04 o 
 -12   8   5      798.18      834.18     80.66 o 
 -11   8   5      427.37      393.89     40.69 o 
 -10   8   5      903.35      900.58     52.24 o 
  -9   8   5      157.37      212.98     30.98 o 
  -8   8   5     2723.38     2841.79     78.07 o 
  -7   8   5      608.04      668.25     29.55 o 
  -6   8   5       59.62       78.76     16.39 o 
  -5   8   5      374.08      394.98     24.90 o 
  -4   8   5        0.37        5.23     12.12 o 
  -3   8   5       30.25        0.00     10.32 o 
  -2   8   5       63.38       54.75     13.96 o 
  -1   8   5      452.48      466.10     33.82 o 
   0   8   5      100.69      110.33     23.82 o 
   1   8   5      226.02      177.44     52.43 o 
   2   8   5      255.47      282.30     56.46 o 
   3   8   5      459.08      492.00     76.62 o 
   4   8   5        1.06        0.00     40.33 o 
   5   8   5      787.29      863.02    104.85 o 
   6   8   5       95.55      104.85     60.49 o 
 -15   9   5       15.44        5.87     29.84 o 
 -14   9   5       17.36       93.24     34.88 o 
 -13   9   5      328.66      358.19     43.58 o 
 -12   9   5       31.34       16.77     26.09 o 
 -11   9   5      213.95      299.11     60.49 o 
 -10   9   5      500.75      563.13     43.58 o 
  -9   9   5      247.96      257.22     31.97 o 
  -8   9   5      235.74      276.93     30.98 o 
  -7   9   5     1400.82     1329.78     42.40 o 
  -6   9   5      277.03      325.25     25.40 o 
  -5   9   5      177.42      173.34     20.70 o 
  -4   9   5      973.38     1030.87     37.88 o 
  -3   9   5     1020.17      989.13     36.67 o 
  -2   9   5     1419.81     1403.26     42.79 o 
  -1   9   5      563.43      611.72     54.44 o 
   0   9   5     1252.94     1084.83     92.75 o 
   1   9   5      803.82      806.56     88.72 o 
   2   9   5       48.59       76.62     44.36 o 
   3   9   5       14.11       24.20     40.33 o 
   4   9   5      473.40      568.63     84.69 o 
   5   9   5       43.96       56.46     52.43 o 
 -15  10   5       60.08       15.46     40.33 o 
 -14  10   5       29.28       48.90     70.57 o 
 -13  10   5      367.85      338.08     42.49 o 
 -12  10   5      422.82      432.21     43.58 o 
 -11  10   5      287.34      262.93     36.74 o 
 -10  10   5      194.73      228.96     34.88 o 
  -9  10   5      147.88      208.75     30.98 o 
  -8  10   5      410.60      402.88     82.67 o 
  -7  10   5     1056.67     1035.13     49.36 o 
  -6  10   5       42.32       29.34     17.08 o 
  -5  10   5       21.83       37.21     17.74 o 
  -4  10   5       94.52       77.01     17.89 o 
  -3  10   5        0.15       16.37     24.11 o 
  -2  10   5       41.86       45.55     24.11 o 
  -1  10   5        6.04       12.10     32.26 o 
   0  10   5       21.89        0.00     32.26 o 
   1  10   5        0.35        0.00     36.30 o 
   2  10   5       12.57       16.13     40.33 o 
   3  10   5        3.56        4.03     44.36 o 
   4  10   5      293.30      221.80     68.56 o 
 -14  11   5        3.67        0.00     29.84 o 
 -13  11   5       90.77      112.41     33.86 o 
 -12  11   5      102.27       51.51     38.31 o 
 -11  11   5       84.88      105.27     32.26 o 
 -10  11   5       29.46       46.48     26.21 o 
  -9  11   5      238.61      275.83     46.38 o 
  -8  11   5      608.00      646.98     45.36 o 
  -7  11   5      580.94      564.09     42.49 o 
  -6  11   5       49.78       57.27     20.08 o 
  -5  11   5     1903.08     2113.99     56.59 o 
  -4  11   5       75.87       28.23     25.66 o 
  -3  11   5     1585.87     1761.36     66.85 o 
  -2  11   5      641.42      806.56     88.72 o 
  -1  11   5      414.97      427.48     68.56 o 
   0  11   5        5.89        0.00     40.33 o 
   1  11   5      287.88      310.53     68.56 o 
   2  11   5       89.75        8.07     44.36 o 
   3  11   5      121.89      116.95     52.43 o 
 -14  12   5        0.79       13.78     32.82 o 
 -13  12   5       13.25        0.00     26.84 o 
 -12  12   5      305.88      337.60     43.58 o 
 -11  12   5        2.81       29.44     28.09 o 
 -10  12   5      135.17      146.83     31.97 o 
  -9  12   5      130.06      154.41     30.98 o 
  -8  12   5      190.19      226.62     33.86 o 
  -7  12   5       41.10      104.03     28.09 o 
  -6  12   5      115.76      115.33     22.49 o 
  -5  12   5      185.94      138.82     30.98 o 
  -4  12   5      142.02      104.85     30.98 o 
  -3  12   5       51.35       48.39     44.36 o 
  -2  12   5        3.95       32.26     36.30 o 
  -1  12   5        1.04        8.07     36.30 o 
   0  12   5        2.06        4.03     40.33 o 
   1  12   5      102.97       76.62     52.43 o 
   2  12   5       47.96       60.49     48.39 o 
 -13  13   5      195.32      182.33     40.33 o 
 -12  13   5      192.50      157.37     35.77 o 
 -11  13   5        0.23        0.00     44.36 o 
 -10  13   5       48.45       69.13     29.04 o 
  -9  13   5       94.18       77.78     29.84 o 
  -8  13   5      227.33      284.64     36.74 o 
  -7  13   5       36.43       39.88     25.19 o 
  -6  13   5      164.59      142.89     32.70 o 
  -5  13   5        6.65       65.68     29.84 o 
  -4  13   5      270.21      338.76     64.52 o 
  -3  13   5       98.46       60.49     48.39 o 
  -2  13   5        9.40       20.16     40.33 o 
  -1  13   5     1269.02     1141.29    100.82 o 
   0  13   5     1361.59     1165.48    120.98 o 
 -13  14   5       73.31       23.39     44.36 o 
 -12  14   5      190.77      227.34     41.65 o 
 -11  14   5        3.90        0.00     26.98 o 
 -10  14   5        4.68        0.00     50.41 o 
  -9  14   5       80.55      143.09     32.70 o 
  -8  14   5       32.86       10.31     25.19 o 
  -7  14   5       57.71       56.46     44.36 o 
  -6  14   5       52.23       40.69     30.98 o 
  -5  14   5      174.28      129.05     56.46 o 
  -4  14   5       71.26       88.72     52.43 o 
  -3  14   5       24.99        4.03     44.36 o 
  -2  14   5      187.03      217.77     64.52 o 
  -1  14   5      242.28      181.48     64.52 o 
 -12  15   5       99.12      118.97     37.07 o 
 -11  15   5       41.93       79.14     33.86 o 
 -10  15   5       29.71        0.00     28.52 o 
  -9  15   5       28.63       21.32     29.84 o 
  -8  15   5      307.32      233.90     56.46 o 
  -7  15   5        0.58        0.00     32.26 o 
  -6  15   5       63.56       64.52     56.46 o 
  -5  15   5       66.95       28.23     48.39 o 
  -4  15   5      609.56      528.30     84.69 o 
  -3  15   5       73.93      157.28     60.49 o 
  -9  16   5      816.88      794.46     84.69 o 
  -8  16   5       59.55       40.33     44.36 o 
   3 -17   6      585.41      732.43    108.89 o 
   4 -17   6      248.93      212.60     43.58 o 
   5 -17   6      152.91      179.85     42.50 o 
   6 -17   6      100.02       63.03     36.56 o 
   0 -16   6       72.80       77.97     37.79 o 
   1 -16   6        7.39        0.00     29.04 o 
   2 -16   6       62.87       70.88     35.77 o 
   3 -16   6       57.42       54.85     42.34 o 
   4 -16   6        5.38       23.19     31.12 o 
   5 -16   6      138.22      103.92     34.20 o 
   6 -16   6       31.74        0.00     70.57 o 
   7 -16   6       49.33        0.00     26.18 o 
   8 -16   6       26.94       32.61     31.97 o 
  -2 -15   6        1.09       22.52     33.86 o 
  -1 -15   6       43.73        0.00     31.97 o 
   0 -15   6        5.76        0.00     50.41 o 
   1 -15   6       68.44       62.91     33.56 o 
   2 -15   6      450.34      433.18     48.39 o 
   3 -15   6      205.29      201.79     39.54 o 
   4 -15   6       56.38       39.10     52.43 o 
   5 -15   6      193.22      191.21     31.57 o 
   6 -15   6       82.49       99.21     27.57 o 
   7 -15   6      116.32       87.68     34.76 o 
   8 -15   6        4.22        0.00     28.47 o 
   9 -15   6       23.07       24.20     36.30 o 
  10 -15   6       15.45        0.00     36.30 o 
  -3 -14   6        5.72        0.00     30.25 o 
  -2 -14   6        0.39        0.00     29.04 o 
  -1 -14   6       55.78       28.05     29.84 o 
   0 -14   6       20.25        5.19     27.48 o 
   1 -14   6       13.41        6.91     29.04 o 
   2 -14   6       34.87        0.00     26.84 o 
   3 -14   6       23.49        0.00     26.84 o 
   4 -14   6       13.95        0.00     27.48 o 
   5 -14   6      325.32      312.71     42.50 o 
   6 -14   6        1.72        0.00     22.71 o 
   7 -14   6      143.86      202.85     38.69 o 
   8 -14   6       34.95       81.86     26.48 o 
   9 -14   6        0.61        0.00     26.09 o 
  10 -14   6       60.37        0.00     50.41 o 
  -5 -13   6       31.09       82.00     37.79 o 
  -4 -13   6      101.97      116.06     37.79 o 
  -3 -13   6        1.62        0.00     29.04 o 
  -2 -13   6       45.67       12.10     29.04 o 
  -1 -13   6      206.46      217.75     38.71 o 
   0 -13   6      303.20      219.94     37.79 o 
   1 -13   6      430.18      307.14     40.69 o 
   2 -13   6        2.33        0.00     40.33 o 
   3 -13   6       88.19      110.90     25.79 o 
   4 -13   6      102.80      126.35     24.64 o 
   5 -13   6      172.42      194.19     28.77 o 
   6 -13   6       99.35      133.82     27.08 o 
   7 -13   6      161.37      196.60     32.56 o 
   8 -13   6      619.58      625.28     43.75 o 
   9 -13   6        4.90        6.16     26.09 o 
  10 -13   6       46.80       90.37     76.62 o 
  11 -13   6       79.29       96.30     38.31 o 
  -6 -12   6       36.65      104.42     39.62 o 
  -5 -12   6      212.22      280.47     44.57 o 
  -4 -12   6       76.00      111.31     33.56 o 
  -3 -12   6       18.13        1.61     26.84 o 
  -2 -12   6       61.55       63.95     29.04 o 
  -1 -12   6     1068.15     1038.22     63.93 o 
   0 -12   6        6.26       20.38     26.09 o 
   1 -12   6       19.83       78.09     28.01 o 
   2 -12   6      299.62      322.97     29.52 o 
   3 -12   6      280.09      291.08     30.23 o 
   4 -12   6       10.56       22.50     19.88 o 
   5 -12   6       28.41        2.86     20.51 o 
   6 -12   6      877.90      864.64     47.13 o 
   7 -12   6        2.33       27.48     26.44 o 
   8 -12   6       96.84      104.65     27.36 o 
   9 -12   6       31.99       11.67     26.09 o 
  10 -12   6      126.38      155.54     33.86 o 
  11 -12   6      179.40      143.01     35.56 o 
  -7 -11   6       32.37       12.10     33.86 o 
  -6 -11   6      123.61       67.16     35.77 o 
  -5 -11   6      201.75      242.29     41.65 o 
  -4 -11   6      152.56      170.56     35.77 o 
  -3 -11   6        1.89        4.03     26.09 o 
  -2 -11   6       80.56      107.60     29.84 o 
  -1 -11   6     2263.23     2407.39     85.27 o 
   0 -11   6      626.06      667.42     51.33 o 
   1 -11   6      203.71      211.42     24.64 o 
   2 -11   6      292.76      350.18     39.76 o 
   3 -11   6     1027.63      996.94     44.68 o 
   4 -11   6     2001.04     1950.46     63.07 o 
   5 -11   6     5657.94     5446.90    105.85 o 
   6 -11   6       13.73       40.01     20.91 o 
   7 -11   6      930.12      910.69     46.28 o 
   8 -11   6      174.61      233.72     31.93 o 
   9 -11   6      368.96      385.30     42.49 o 
  10 -11   6      384.73      370.85     43.58 o 
  11 -11   6       80.81      107.13     54.44 o 
  -8 -10   6       49.17       72.28     36.74 o 
  -7 -10   6      496.27      531.56     64.53 o 
  -6 -10   6      850.41      842.41     90.74 o 
  -5 -10   6      215.94      217.38     38.71 o 
  -4 -10   6      211.80      187.08     35.77 o 
  -3 -10   6      271.36      250.10     56.46 o 
  -2 -10   6      867.53      850.08    114.94 o 
  -1 -10   6     3312.27     3387.58    120.98 o 
   0 -10   6       99.74       95.41     54.44 o 
   1 -10   6      310.90      361.30     28.52 o 
   2 -10   6       15.33        0.00     19.13 o 
   3 -10   6      116.14      116.16     22.40 o 
   4 -10   6        0.63        0.00     16.35 o 
   5 -10   6      405.45      393.03     32.78 o 
   6 -10   6      159.40      178.68     34.51 o 
   7 -10   6        1.08        0.00     25.82 o 
   8 -10   6       79.69       61.18     23.26 o 
   9 -10   6       71.89      160.88     28.23 o 
  10 -10   6      193.16      180.23     33.86 o 
  11 -10   6      105.07       99.99     46.38 o 
  12 -10   6       74.24       79.65     32.82 o 
  -9  -9   6      336.71      372.62     49.84 o 
  -8  -9   6       33.11        0.00     38.31 o 
  -7  -9   6       10.29        0.00     30.25 o 
  -6  -9   6      353.95      361.07     60.49 o 
  -5  -9   6        1.19        0.00     48.39 o 
  -4  -9   6      823.58      791.25     53.29 o 
  -3  -9   6       83.46       65.10     29.04 o 
  -2  -9   6     1189.73     1275.45     64.52 o 
  -1  -9   6     1125.78     1097.18     54.25 o 
   0  -9   6     1797.02     1722.72     46.38 o 
   1  -9   6     3305.18     3276.37     68.32 o 
   2  -9   6     1205.16     1189.22     61.89 o 
   3  -9   6     1481.79     1408.07     68.58 o 
   4  -9   6     1553.11     1492.54     50.47 o 
   5  -9   6     1197.13     1169.65     46.70 o 
   6  -9   6       21.15       28.87     19.88 o 
   7  -9   6      831.47      975.56     46.38 o 
   8  -9   6      345.07      345.46     33.52 o 
   9  -9   6      218.09      257.59     31.09 o 
  10  -9   6      574.00      527.96     46.47 o 
  11  -9   6      479.95      539.01     49.36 o 
  12  -9   6      225.59      201.24     44.36 o 
  -9  -8   6      134.89      116.95     36.74 o 
  -8  -8   6     1057.51     1129.26     68.26 o 
  -7  -8   6      605.07      623.43     90.74 o 
  -6  -8   6       18.84        0.00     38.31 o 
  -5  -8   6     4549.90     4468.58    115.26 o 
  -4  -8   6      689.96      678.76     48.39 o 
  -3  -8   6     1448.61     1522.10     63.93 o 
  -2  -8   6      664.60      538.59     41.65 o 
  -1  -8   6     1388.56     1336.16     40.17 o 
   0  -8   6      613.94      548.96     28.23 o 
   1  -8   6      119.48      102.24     26.95 o 
   2  -8   6       56.89       52.43     16.13 o 
   3  -8   6       44.49       61.23     20.74 o 
   4  -8   6        3.92       10.35     16.97 o 
   5  -8   6        3.00        0.00     16.97 o 
   6  -8   6      311.64      341.51     29.17 o 
   7  -8   6      174.90      243.96     27.93 o 
   8  -8   6      431.30      305.15     41.51 o 
   9  -8   6      208.24      199.00     28.26 o 
  10  -8   6       52.51       95.83     29.84 o 
  11  -8   6      211.66      193.23     34.88 o 
  12  -8   6      339.93      275.53     42.49 o 
 -10  -7   6        0.05       16.13     40.33 o 
  -9  -7   6       17.31        0.00     21.25 o 
  -8  -7   6       57.78       38.98     29.84 o 
  -7  -7   6        3.15        0.00     28.23 o 
  -6  -7   6       81.36       38.84     26.98 o 
  -5  -7   6      260.26      322.13     37.79 o 
  -4  -7   6       20.41       33.21     23.13 o 
  -3  -7   6      275.79      252.42     29.84 o 
  -2  -7   6      736.60      675.66     35.61 o 
  -1  -7   6     2106.32     2091.86     71.97 o 
   0  -7   6     2380.91     2278.70     50.76 o 
   1  -7   6       15.87       17.74     13.44 o 
   2  -7   6     3591.84     3536.54     69.86 o 
   3  -7   6     3460.21     3518.70     70.89 o 
   4  -7   6     2297.29     2164.12     55.15 o 
   5  -7   6       77.99       49.74     17.97 o 
   6  -7   6       26.54       70.18     19.45 o 
   7  -7   6     1946.53     1839.38     89.25 o 
   8  -7   6     1044.99     1031.83     45.57 o 
   9  -7   6      341.79      399.70     34.30 o 
  10  -7   6      139.09      179.14     31.97 o 
  11  -7   6      175.54      183.40     34.88 o 
  12  -7   6      161.75      176.29     36.56 o 
 -11  -6   6       79.74       92.75     48.39 o 
 -10  -6   6       87.09      104.85     44.36 o 
  -9  -6   6      716.92      758.35     55.55 o 
  -8  -6   6      134.85       57.15     58.48 o 
  -7  -6   6      621.08      429.82     54.44 o 
  -6  -6   6      312.63      329.85     37.79 o 
  -5  -6   6      178.89      181.19     29.04 o 
  -4  -6   6      501.74      523.37     38.71 o 
  -3  -6   6      783.80      777.59     27.60 o 
  -2  -6   6     2353.65     2345.41     64.08 o 
  -1  -6   6        1.38        1.52     11.90 o 
   0  -6   6      804.25      811.33     48.30 o 
   1  -6   6     1116.34     1021.57     33.44 o 
   2  -6   6     1356.52     1229.91     40.85 o 
   3  -6   6     1117.56     1095.69     36.74 o 
   4  -6   6      158.46      139.17     29.00 o 
   5  -6   6       26.85        5.72     15.20 o 
   6  -6   6      171.80      165.48     22.71 o 
   7  -6   6        3.57        6.91     17.74 o 
   8  -6   6      109.84      119.56     23.36 o 
   9  -6   6       23.11       39.96     20.51 o 
  10  -6   6        9.44       14.71     23.13 o 
  11  -6   6        6.23        0.00     32.26 o 
  12  -6   6        5.77       10.37     29.04 o 
 -11  -5   6        4.79       36.30     40.33 o 
 -10  -5   6        2.93       44.36     40.33 o 
  -9  -5   6       99.59      100.82     28.52 o 
  -8  -5   6      141.88       85.09     36.30 o 
  -7  -5   6      137.15      150.07     30.98 o 
  -6  -5   6       39.64       10.27     36.30 o 
  -5  -5   6       96.29       97.97     23.13 o 
  -4  -5   6      224.02      222.91     16.38 o 
  -3  -5   6       33.84       34.07      9.97 o 
  -2  -5   6      265.21      372.18     20.73 o 
  -1  -5   6     4104.02     4466.37     74.60 o 
   0  -5   6        1.75        7.26     15.40 o 
   1  -5   6     1090.43     1280.82     35.78 o 
   2  -5   6     2628.87     2555.96     53.39 o 
   3  -5   6      974.43      971.92     33.51 o 
   4  -5   6      149.44      155.54     19.16 o 
   5  -5   6      316.85      305.16     24.76 o 
   6  -5   6       52.13       52.44     18.06 o 
   7  -5   6      465.32      497.21     37.79 o 
   8  -5   6      567.80      591.67     42.49 o 
   9  -5   6      152.00      184.68     26.67 o 
  10  -5   6       41.92       63.63     25.19 o 
  11  -5   6        6.21       25.54     23.82 o 
 -12  -4   6       14.75       40.33     40.33 o 
 -11  -4   6      136.00       56.46     40.33 o 
 -10  -4   6      255.40      286.33     52.43 o 
  -9  -4   6      224.90      310.28     35.56 o 
  -8  -4   6       58.46       45.26     25.19 o 
  -7  -4   6      205.71      202.69     56.46 o 
  -6  -4   6       71.50       91.08     22.28 o 
  -5  -4   6      109.42       54.47     24.23 o 
  -4  -4   6      152.10      162.32     14.46 o 
  -3  -4   6       36.56      110.01     12.74 o 
  -2  -4   6    10131.73    10605.77    145.96 o 
  -1  -4   6      163.04      253.99     16.72 o 
   0  -4   6      333.43      336.01     19.45 o 
   1  -4   6      711.14      881.12     86.71 o 
   2  -4   6      595.63      676.81     74.61 o 
   3  -4   6      334.55      358.71     26.57 o 
   4  -4   6     2067.33     2069.12     88.72 o 
   5  -4   6      345.81      363.75     25.15 o 
   6  -4   6      181.50      238.55     22.35 o 
   7  -4   6      184.94      155.21     33.76 o 
   8  -4   6      250.85      253.26     35.56 o 
   9  -4   6       29.19        0.00     13.41 o 
  10  -4   6       90.02       32.46     31.32 o 
  11  -4   6        0.81       16.13     44.36 o 
 -12  -3   6       34.45       40.33     40.33 o 
 -11  -3   6      179.74      133.08     44.36 o 
 -10  -3   6       61.31       20.16     32.26 o 
  -9  -3   6       13.51        0.00     28.23 o 
  -8  -3   6        5.13       24.47     26.21 o 
  -7  -3   6        6.80        2.88     36.30 o 
  -6  -3   6        0.15       24.20     11.74 o 
  -5  -3   6     1489.31     1562.48     37.00 o 
  -4  -3   6       34.70       21.47     11.17 o 
  -3  -3   6      339.70      296.67     20.50 o 
  -2  -3   6       23.38       14.88     14.91 o 
  -1  -3   6     1121.44      922.13     38.31 o 
   0  -3   6     3049.65     2995.49     60.63 o 
   1  -3   6     2292.15     2256.52     44.75 o 
   2  -3   6     2321.67     2434.61     55.11 o 
   3  -3   6     1807.52     2154.45     47.89 o 
   4  -3   6      606.94      614.94     29.96 o 
   5  -3   6       13.99       14.27     12.39 o 
   6  -3   6      685.51      694.24     34.78 o 
   7  -3   6      653.94      644.39     45.42 o 
   8  -3   6      755.94      778.49     40.74 o 
   9  -3   6        7.31       11.59     20.79 o 
  10  -3   6        8.53        1.49     26.98 o 
 -13  -2   6       68.07       28.23     40.33 o 
 -12  -2   6       57.51      153.25     48.39 o 
 -11  -2   6      399.68      366.99     56.46 o 
 -10  -2   6      758.47      766.23     72.59 o 
  -9  -2   6      196.18      225.84     44.36 o 
  -8  -2   6      724.17      691.30     42.34 o 
  -7  -2   6     2563.00     2506.68     52.79 o 
  -6  -2   6     1110.84     1046.95     32.05 o 
  -5  -2   6     1825.66     1788.02     39.03 o 
  -4  -2   6      274.96      232.24     16.39 o 
  -3  -2   6        2.61        1.83      7.56 o 
  -2  -2   6     5325.13     5820.75    131.07 o 
  -1  -2   6      509.45      619.04     23.05 o 
   0  -2   6      120.93      139.29     11.50 o 
   1  -2   6       53.03       48.50     11.43 o 
   2  -2   6       59.64       37.09     15.02 o 
   3  -2   6     1349.35     1382.97     47.59 o 
   4  -2   6       83.94       80.08     14.25 o 
   5  -2   6       92.12       70.96     14.95 o 
   6  -2   6      229.98      212.24     21.91 o 
   7  -2   6       78.99       68.89     19.88 o 
   8  -2   6       45.04       65.74     19.91 o 
   9  -2   6        9.55        5.04     20.75 o 
  10  -2   6       20.33        8.07     32.26 o 
 -13  -1   6       89.40       76.62     40.33 o 
 -12  -1   6      650.43      447.64     60.49 o 
 -11  -1   6      780.95      572.66     64.52 o 
 -10  -1   6      664.32      475.87     56.46 o 
  -8  -1   6        6.19       10.08     17.11 o 
  -7  -1   6       53.14       55.12     13.97 o 
  -6  -1   6      168.77      186.67     16.97 o 
  -5  -1   6      288.90      367.10     22.79 o 
  -4  -1   6      117.98      208.27     15.12 o 
  -3  -1   6     3039.39     2958.28     64.85 o 
  -2  -1   6      447.61      356.05     22.14 o 
  -1  -1   6      419.93      424.29     18.80 o 
   0  -1   6      856.84      839.94     23.36 o 
   1  -1   6     3871.79     4046.93     63.52 o 
   2  -1   6     1172.08      972.84     35.39 o 
   3  -1   6      141.09      101.80     12.39 o 
   4  -1   6     1655.22     1593.64     44.83 o 
   5  -1   6      557.17      598.82     29.99 o 
   6  -1   6      592.59      666.70     34.78 o 
   7  -1   6     7560.48     7588.25    155.98 o 
   8  -1   6      143.94      152.55     30.98 o 
   9  -1   6      146.82      241.97     60.49 o 
  10  -1   6      664.09      754.14     92.75 o 
 -14   0   6       96.02       36.30     40.33 o 
 -11   0   6       54.61       56.46     32.26 o 
 -10   0   6      961.71     1049.95     49.84 o 
  -9   0   6     1013.79     1126.74     46.99 o 
  -8   0   6     2025.81     1925.65     44.12 o 
  -7   0   6       39.77       60.02     13.05 o 
  -6   0   6     4114.29     4244.07     69.05 o 
  -5   0   6     2724.71     2653.49     48.08 o 
  -4   0   6     1437.70     1501.60     41.27 o 
  -3   0   6     2771.55     2923.14     49.74 o 
  -2   0   6     3872.43     3599.21     71.78 o 
  -1   0   6    14918.85    14466.93    184.96 o 
   0   0   6     1765.46     1654.99     37.66 o 
   1   0   6     1035.73     1083.54     27.26 o 
   2   0   6        2.68        5.87      7.17 o 
   3   0   6     2200.68     2485.67     49.93 o 
   4   0   6      348.97      338.17     27.70 o 
   5   0   6     1241.07     1229.33     72.59 o 
   6   0   6      222.89      265.22     22.71 o 
   7   0   6      235.87      242.76     35.56 o 
   8   0   6        0.47        0.00     36.30 o 
   9   0   6       56.49       52.43     48.39 o 
  10   0   6       68.16       48.39     48.39 o 
 -14   1   6      222.12      225.84     48.39 o 
 -13   1   6      320.13      254.07     48.39 o 
 -12   1   6       66.59      104.85     36.30 o 
 -11   1   6      320.15      332.82     34.22 o 
 -10   1   6       60.34       21.51     21.25 o 
  -9   1   6      114.71       89.17     21.25 o 
  -8   1   6        2.79        0.00     16.41 o 
  -7   1   6      281.01      285.84     17.08 o 
  -6   1   6      196.86      173.26     14.63 o 
  -5   1   6      195.21      213.43     16.23 o 
  -4   1   6        7.92        2.06      8.73 o 
  -3   1   6        3.07        0.00     20.16 o 
  -2   1   6     2193.08     1944.40     35.13 o 
  -1   1   6     1824.58     1670.07     48.23 o 
   0   1   6       67.95       83.08     15.49 o 
   1   1   6        8.66        5.50      7.00 o 
   2   1   6      102.49       82.14     14.61 o 
   3   1   6       17.31       19.72      8.99 o 
   4   1   6      332.35      326.33     21.16 o 
   5   1   6     2745.02     2777.43     59.97 o 
   6   1   6      148.52      166.00     29.84 o 
   7   1   6      405.48      458.34     43.58 o 
   8   1   6      115.95      141.15     52.43 o 
   9   1   6      334.66      443.61     76.62 o 
 -14   2   6       82.75      100.82     40.33 o 
 -13   2   6      256.64      254.07     48.39 o 
 -12   2   6       19.22       28.70     23.13 o 
 -11   2   6      571.33      515.65     41.27 o 
 -10   2   6      667.11      704.56     72.59 o 
  -9   2   6      215.05      181.01     36.30 o 
  -8   2   6       45.47       99.09     19.96 o 
  -7   2   6     1424.41     1406.16     46.99 o 
  -6   2   6     4296.72     4349.05     67.20 o 
  -5   2   6     3717.21     3788.06     61.11 o 
  -4   2   6     5383.64     5346.24     78.66 o 
  -3   2   6     6146.58     6189.24     86.56 o 
  -2   2   6     1287.64     1244.21     39.62 o 
  -1   2   6     2635.55     2812.84    118.97 o 
   0   2   6      271.88      164.04     18.37 o 
   1   2   6       43.51       74.65      9.74 o 
   2   2   6       80.75      118.37     30.25 o 
   3   2   6      547.06      634.44     26.48 o 
   4   2   6      148.19      224.78     29.04 o 
   5   2   6       40.98       43.17     23.13 o 
   6   2   6        4.15       20.64     24.11 o 
   7   2   6        1.77        0.00     32.26 o 
   8   2   6        1.32       20.16     44.36 o 
   9   2   6        1.98       12.10     48.39 o 
 -15   3   6      137.57      205.67     48.39 o 
 -14   3   6      175.64      246.00     52.43 o 
 -13   3   6       75.44      108.89     36.30 o 
 -12   3   6      115.33      125.02     28.09 o 
 -11   3   6       85.27       90.43     26.98 o 
 -10   3   6       74.48       53.38     24.11 o 
  -9   3   6       46.17       41.48     19.36 o 
  -8   3   6        3.48       15.80     16.41 o 
  -7   3   6      523.03      461.20     29.84 o 
  -6   3   6       24.01       47.14     11.70 o 
  -5   3   6      242.56      244.55     15.12 o 
  -4   3   6       49.67       55.56      9.22 o 
  -3   3   6      620.78      725.03     23.56 o 
  -2   3   6      104.35       85.46     17.11 o 
  -1   3   6      274.02      244.20     22.28 o 
   0   3   6     2223.86     2104.05     60.08 o 
   1   3   6     1507.70     1290.21     35.69 o 
   2   3   6        4.02        0.00      9.74 o 
   3   3   6       33.76       40.90     19.36 o 
   4   3   6      182.15      216.65     29.84 o 
   5   3   6        4.59        6.05     26.21 o 
   6   3   6       60.71      129.05     48.39 o 
   7   3   6      368.41      258.10     60.49 o 
   8   3   6      202.61      213.74     60.49 o 
 -15   4   6       19.45       24.20     36.30 o 
 -14   4   6       37.55       44.36     36.30 o 
 -13   4   6       85.96       65.29     29.84 o 
 -12   4   6       50.56       43.46     25.19 o 
 -11   4   6      563.60      537.55     42.49 o 
 -10   4   6      451.33      511.09     38.42 o 
  -9   4   6     1484.25     1465.89     74.61 o 
  -8   4   6      282.28      265.82     26.98 o 
  -7   4   6        4.99        9.90     14.01 o 
  -6   4   6      224.05      155.78     13.96 o 
  -5   4   6     3367.42     3579.93     60.18 o 
  -4   4   6      414.09      554.54     21.91 o 
  -3   4   6     1868.68     1711.00     34.72 o 
  -2   4   6       22.21        6.27      7.02 o 
  -1   4   6      284.20      248.93     24.11 o 
   0   4   6     1041.93     1123.00     68.56 o 
   1   4   6      452.00      505.42     28.83 o 
   2   4   6        3.28       22.03     17.10 o 
   3   4   6      508.43      560.77     39.54 o 
   4   4   6     1047.33     1025.53     76.62 o 
   5   4   6      165.53      108.89     44.36 o 
   6   4   6        7.54        0.00     32.26 o 
   7   4   6      134.94      116.95     52.43 o 
   8   4   6        0.01       24.20     48.39 o 
 -15   5   6      206.55      205.67     52.43 o 
 -14   5   6       19.65       26.50     29.04 o 
 -13   5   6      199.80      205.18     68.56 o 
 -12   5   6       61.53       82.57     26.21 o 
 -11   5   6      357.40      450.60     39.62 o 
 -10   5   6      139.43      166.86     46.38 o 
  -9   5   6       60.29       50.01     22.18 o 
  -8   5   6      336.62      362.58     30.98 o 
  -7   5   6       89.42       90.92     19.36 o 
  -6   5   6       70.38       95.01     13.04 o 
  -5   5   6        1.48       24.46      9.16 o 
  -4   5   6        0.90        0.00      8.73 o 
  -3   5   6      303.85      275.73     21.27 o 
  -2   5   6      848.64      832.40     24.54 o 
  -1   5   6      840.63      802.12     28.86 o 
   0   5   6     1091.36     1123.49     30.17 o 
   1   5   6      133.84      100.67     20.16 o 
   2   5   6     1042.27     1041.81     49.22 o 
   3   5   6      366.21      302.51     32.82 o 
   4   5   6      577.05      520.23     76.62 o 
   5   5   6      154.47      189.54     56.46 o 
   6   5   6      186.63      181.48     60.49 o 
   7   5   6      370.59      371.02     72.59 o 
 -15   6   6       13.67        0.00     29.84 o 
 -14   6   6      128.60       55.76     32.70 o 
 -13   6   6      909.78      774.04     55.11 o 
 -12   6   6       81.91       71.95     26.09 o 
 -11   6   6     1596.84     1608.25     64.11 o 
 -10   6   6      202.79      268.53     32.70 o 
  -9   6   6      688.22      790.35     82.67 o 
  -8   6   6        2.71       31.11     34.28 o 
  -7   6   6      743.50      763.78     37.79 o 
  -6   6   6      582.38      546.61     28.00 o 
  -5   6   6     3666.60     3636.24    135.10 o 
  -4   6   6     1401.13     1296.73     35.59 o 
  -3   6   6      338.27      382.32     20.87 o 
  -2   6   6      139.03      149.60     14.63 o 
  -1   6   6     1396.29     1102.45     32.41 o 
   0   6   6     2716.98     2668.50     73.61 o 
   1   6   6      128.14      152.76     26.09 o 
   2   6   6     2407.61     2489.87     75.32 o 
   3   6   6      711.94      725.91     84.69 o 
   4   6   6      475.23      604.92     80.66 o 
   5   6   6        8.76        0.00     40.33 o 
   6   6   6        0.14        0.00     32.26 o 
   7   6   6      106.63      157.28     60.49 o 
 -15   7   6      155.78      183.96     37.79 o 
 -14   7   6       63.35       26.21     29.84 o 
 -13   7   6     4468.75     4400.25    116.81 o 
 -12   7   6      342.98      364.96     39.62 o 
 -11   7   6      502.00      592.78     45.36 o 
 -10   7   6     1015.28      968.95     66.54 o 
  -9   7   6        4.21        0.00     19.36 o 
  -8   7   6      641.21      562.72     44.36 o 
  -7   7   6      668.76      747.26     66.54 o 
  -6   7   6       43.07       48.59     13.04 o 
  -5   7   6       21.58       26.38     13.58 o 
  -4   7   6       76.13       71.28     14.19 o 
  -3   7   6      270.86      294.37     20.51 o 
  -2   7   6       24.91        6.61     12.12 o 
  -1   7   6      407.01      475.87     36.56 o 
   0   7   6       19.67       39.52     20.13 o 
   1   7   6      316.20      324.75     31.12 o 
   2   7   6      213.53      161.31     48.39 o 
   3   7   6      408.11      322.63     64.52 o 
   4   7   6     1718.23     1717.98    116.95 o 
   5   7   6       65.46       56.46     48.39 o 
   6   7   6      958.44     1028.37    112.92 o 
 -15   8   6      194.45      282.41     76.62 o 
 -14   8   6       50.89       32.61     31.97 o 
 -13   8   6       35.37       61.64     29.04 o 
 -12   8   6      256.53      373.03     40.69 o 
 -11   8   6       13.67       14.00     23.13 o 
 -10   8   6       56.81       49.74     23.82 o 
  -9   8   6      982.15      923.15     49.36 o 
  -8   8   6      908.02      959.48     46.47 o 
  -7   8   6     1171.12     1157.28     49.36 o 
  -6   8   6     3221.00     3363.98     66.29 o 
  -5   8   6     1371.71     1288.00     50.02 o 
  -4   8   6      170.11      165.35     18.01 o 
  -3   8   6     1599.35     1668.39     52.97 o 
  -2   8   6      661.41      588.36     44.36 o 
  -1   8   6      561.34      593.72     40.27 o 
   0   8   6      400.51      409.47     37.24 o 
   1   8   6      799.73      717.84     80.66 o 
   2   8   6       57.73       60.49     40.33 o 
   3   8   6       82.02       56.46     40.33 o 
   4   8   6      201.17      246.00     68.56 o 
   5   8   6      189.67       32.26     44.36 o 
 -15   9   6        1.25        0.00     30.53 o 
 -14   9   6      645.69      659.68     55.11 o 
 -13   9   6      279.13      239.85     39.62 o 
 -12   9   6      454.78      493.64     46.47 o 
 -11   9   6      209.21      217.77     33.86 o 
 -10   9   6      188.26      178.32     29.04 o 
  -9   9   6       72.49       34.50     25.19 o 
  -8   9   6      369.84      373.08    125.02 o 
  -7   9   6      133.64      138.49     24.20 o 
  -6   9   6      303.08      275.40     23.56 o 
  -5   9   6        4.71       22.23     20.43 o 
  -4   9   6       36.13       48.39     19.96 o 
  -3   9   6        2.60        0.00     21.25 o 
  -2   9   6       40.14       17.90     22.28 o 
  -1   9   6      474.64      453.02     39.54 o 
   0   9   6        0.59        0.00     28.23 o 
   1   9   6        6.77       12.10     32.26 o 
   2   9   6       19.27        0.00     36.30 o 
   3   9   6       28.85        0.00     36.30 o 
   4   9   6      328.78      262.13     68.56 o 
 -15  10   6       54.15       24.20     33.56 o 
 -14  10   6        6.53        0.00     29.84 o 
 -13  10   6       52.56       79.08     34.28 o 
 -12  10   6      249.89      227.04     37.79 o 
 -11  10   6       75.22       10.19     26.09 o 
 -10  10   6       16.45        0.22     26.21 o 
  -9  10   6      191.88      191.98     36.30 o 
  -8  10   6      823.61      825.95     49.36 o 
  -7  10   6      638.46      754.72     54.44 o 
  -6  10   6      581.33      601.27     33.14 o 
  -5  10   6       50.73       36.30     17.61 o 
  -3  10   6       13.58       24.91     30.25 o 
  -2  10   6       13.88       20.40     24.11 o 
  -1  10   6      126.85      157.28     48.39 o 
   0  10   6        6.33       28.23     40.33 o 
   1  10   6      101.86       52.43     44.36 o 
   2  10   6       37.65      100.82     52.43 o 
   3  10   6      186.87      217.77     64.52 o 
 -14  11   6       14.33       10.70     31.97 o 
 -13  11   6       38.93       15.40     36.30 o 
 -12  11   6        8.60       13.16     26.09 o 
 -11  11   6       55.14       98.99     30.98 o 
 -10  11   6      191.14      188.55     31.97 o 
  -9  11   6      308.45      302.61     34.88 o 
  -8  11   6      405.82      444.38     37.79 o 
  -7  11   6      332.42      328.43     33.86 o 
  -6  11   6       52.47       11.27     30.61 o 
  -5  11   6      782.37      924.07     55.11 o 
  -4  11   6      346.35      362.49     44.36 o 
  -3  11   6       22.87       23.98     26.98 o 
  -2  11   6       39.69        4.03     40.33 o 
  -1  11   6       15.08        0.00     36.30 o 
   0  11   6       80.50      100.82     48.39 o 
   1  11   6       83.62       64.52     44.36 o 
   2  11   6      171.22      205.67     64.52 o 
 -14  12   6        0.10        0.00     48.39 o 
 -13  12   6       59.70        0.00     30.98 o 
 -12  12   6       30.09       28.60     29.84 o 
 -11  12   6       22.83       20.97     56.46 o 
 -10  12   6       77.66       56.12     90.74 o 
  -9  12   6      226.40      244.68     34.88 o 
  -8  12   6      169.95      167.03     29.84 o 
  -7  12   6        1.47        7.06     24.20 o 
  -6  12   6       79.90       60.70     34.28 o 
  -5  12   6       77.33       14.95     24.11 o 
  -4  12   6      443.01      476.96     43.58 o 
  -3  12   6       63.04      112.92     48.39 o 
  -2  12   6       43.44        0.00     40.33 o 
  -1  12   6      180.88      185.51     56.46 o 
   0  12   6      144.50      141.15     56.46 o 
   1  12   6      254.34      193.57     64.52 o 
 -13  13   6      114.08       73.52     35.77 o 
 -12  13   6      153.86      130.13     35.56 o 
 -11  13   6        2.50        0.00     25.19 o 
 -10  13   6      155.72      175.78     33.86 o 
  -9  13   6      218.03      200.90     34.88 o 
  -8  13   6      198.83      133.08     48.39 o 
  -7  13   6       14.51       48.39     44.36 o 
  -6  13   6      132.77      120.70     31.37 o 
  -5  13   6        3.74        7.43     26.98 o 
  -4  13   6        0.87        0.00     36.30 o 
  -3  13   6        4.74        0.00     40.33 o 
  -2  13   6       66.56        0.00     44.36 o 
  -1  13   6        1.80        0.00     40.33 o 
   0  13   6       80.77       80.66     52.43 o 
 -13  14   6        6.64       12.60     86.71 o 
 -12  14   6       38.02        1.10     30.98 o 
 -11  14   6       15.95        0.00     29.04 o 
 -10  14   6        7.72       11.52     29.04 o 
  -9  14   6       21.56       52.43     48.39 o 
  -8  14   6       71.32       60.49     44.36 o 
  -7  14   6       52.91       88.72     44.36 o 
  -6  14   6      257.77      271.83     40.69 o 
  -5  14   6      394.54      411.35     72.59 o 
  -4  14   6      194.08      173.41     60.49 o 
  -3  14   6      273.39      233.90     64.52 o 
  -2  14   6      368.84      326.66     76.62 o 
 -11  15   6      250.31      211.08     42.49 o 
 -10  15   6        5.94        0.00     48.39 o 
  -9  15   6       26.64       40.33     48.39 o 
  -8  15   6        1.23        0.00     44.36 o 
  -5  15   6        6.95        4.03     48.39 o 
  -4  15   6       47.02       24.20     52.43 o 
   4 -17   7       19.53       12.10     33.56 o 
   5 -17   7       37.47       41.67     36.56 o 
   0 -16   7       14.64       32.42     35.77 o 
   1 -16   7       60.61       27.30     34.20 o 
   2 -16   7      236.98      245.67     43.27 o 
   3 -16   7      104.52       83.76     34.20 o 
   4 -16   7       43.66        0.00     31.12 o 
   5 -16   7       40.31       30.75     54.44 o 
   6 -16   7        1.10        0.00     23.47 o 
   7 -16   7        3.45        0.09     53.25 o 
   8 -16   7      193.81      221.64     43.96 o 
  -2 -15   7        8.92        0.00     29.84 o 
  -1 -15   7        2.33        0.00     32.26 o 
   0 -15   7       55.98       51.73     31.97 o 
   1 -15   7        0.01        0.00     29.04 o 
   2 -15   7       22.83       26.95     29.84 o 
   3 -15   7        0.07       33.27     31.12 o 
   4 -15   7       32.29        0.00     42.34 o 
   5 -15   7       54.74        0.00     30.53 o 
   6 -15   7       63.81       89.71     32.09 o 
   7 -15   7      126.65       94.35     28.49 o 
   8 -15   7       68.48       41.90     27.93 o 
   9 -15   7       40.00       39.98     38.31 o 
  -3 -14   7       30.47       14.73     31.97 o 
  -2 -14   7        9.56        0.00     29.84 o 
  -1 -14   7        4.22        0.00     26.09 o 
   0 -14   7      199.96      151.74     36.56 o 
   1 -14   7       16.83       35.14     29.04 o 
   2 -14   7       44.57       29.88     29.84 o 
   3 -14   7      756.84      729.51     58.07 o 
   4 -14   7      332.65      338.62     35.41 o 
   5 -14   7      386.60      472.12     56.15 o 
   6 -14   7      207.21      224.73     32.26 o 
   7 -14   7      479.72      414.85     38.53 o 
   8 -14   7       16.23        0.00     22.64 o 
   9 -14   7       26.32        9.88     28.09 o 
  10 -14   7       67.70       67.38     33.86 o 
  -5 -13   7      149.80      140.30     44.36 o 
  -4 -13   7      276.80      393.75     48.39 o 
  -3 -13   7      330.17      294.22     43.58 o 
  -2 -13   7       52.46       19.29     30.53 o 
  -1 -13   7        3.17        0.00     24.38 o 
   0 -13   7        0.41       26.83     30.53 o 
   1 -13   7      137.97       38.86     48.39 o 
   2 -13   7       99.51       36.90     66.54 o 
   3 -13   7       14.59       12.69     21.72 o 
   4 -13   7      196.60      200.93     45.46 o 
   5 -13   7      101.35       92.84     24.89 o 
   6 -13   7       38.36       11.11     22.18 o 
   7 -13   7       98.06       86.41     27.08 o 
   8 -13   7      268.20      289.25     58.67 o 
   9 -13   7        1.16        0.00     28.09 o 
  10 -13   7      133.92      229.27     39.62 o 
  -6 -12   7       50.49       62.97     58.48 o 
  -5 -12   7      131.64      118.81     36.74 o 
  -4 -12   7      103.18      102.40     31.97 o 
  -3 -12   7      242.74      227.31     38.71 o 
  -2 -12   7      514.21      565.90     76.62 o 
  -1 -12   7        2.74        0.00     32.26 o 
   0 -12   7     1175.65      960.79     80.66 o 
   1 -12   7      113.22      144.90     33.56 o 
   2 -12   7      152.39      139.53     23.63 o 
   3 -12   7       90.06       92.44     22.40 o 
   4 -12   7      330.20      379.39     36.19 o 
   5 -12   7      162.87      181.94     27.36 o 
   6 -12   7     1878.51     1729.49     59.45 o 
   7 -12   7     1487.34     1444.40     64.79 o 
   8 -12   7       12.23       16.93     23.96 o 
   9 -12   7      151.27      116.43     30.53 o 
  10 -12   7       56.49       24.77     29.04 o 
  11 -12   7       25.39       64.71     29.84 o 
  -7 -11   7      207.12      286.16     45.36 o 
  -6 -11   7      380.46      422.58     51.33 o 
  -5 -11   7      608.51      645.13     57.17 o 
  -4 -11   7      277.80      227.03     38.71 o 
  -3 -11   7      116.86       78.46     29.84 o 
  -2 -11   7      748.45      695.46     54.25 o 
  -1 -11   7      516.18      576.28     48.39 o 
   0 -11   7      179.37      241.95     36.56 o 
   1 -11   7       16.03        0.00     18.20 o 
   2 -11   7      168.52      160.59     24.89 o 
   3 -11   7       14.45       18.25     19.88 o 
   4 -11   7       95.18       89.71     23.85 o 
   5 -11   7       96.31      131.84     25.10 o 
   6 -11   7      268.61      271.22     30.36 o 
   7 -11   7       14.85       51.72     21.77 o 
   8 -11   7       77.62       56.46     24.64 o 
   9 -11   7      192.41      215.91     32.61 o 
  10 -11   7       61.91       49.20     26.84 o 
  11 -11   7       16.22        0.00     26.09 o 
  -8 -10   7       28.93       64.53     50.41 o 
  -7 -10   7      376.80      386.50     49.36 o 
  -6 -10   7       72.91       79.48     33.86 o 
  -5 -10   7      131.29      165.60     42.34 o 
  -4 -10   7      320.18      312.32     40.33 o 
  -3 -10   7     1722.07     1666.63     69.76 o 
  -2 -10   7     2148.04     1961.04     76.53 o 
  -1 -10   7        5.53       37.64     56.46 o 
   0 -10   7     2519.24     2434.07     60.36 o 
   1 -10   7      218.96      227.51     23.63 o 
   2 -10   7       75.54       61.13     19.88 o 
   3 -10   7     5975.95     5870.32    107.27 o 
   4 -10   7     1563.91     1448.39     59.08 o 
   5 -10   7     4158.70     4001.33     86.42 o 
   6 -10   7      592.33      687.75     41.55 o 
   7 -10   7       40.65       73.86     23.26 o 
   8 -10   7      373.48      298.58     33.30 o 
   9 -10   7      797.95      747.34     47.38 o 
  10 -10   7      237.22      305.46     64.52 o 
  11 -10   7      150.46      122.87     68.56 o 
  -9  -9   7       31.31       17.91     44.36 o 
  -8  -9   7      100.29      140.15     37.79 o 
  -7  -9   7      959.78      892.98     62.98 o 
  -6  -9   7       66.01       48.21     34.28 o 
  -5  -9   7       42.38       53.00     29.04 o 
  -4  -9   7      154.88      192.96     35.77 o 
  -3  -9   7      710.31      698.11     50.39 o 
  -2  -9   7     1075.00      968.55     90.74 o 
  -1  -9   7        3.99       19.81     15.66 o 
   0  -9   7     1528.59     1415.50     44.95 o 
   1  -9   7      174.99      173.73     21.94 o 
   2  -9   7       50.04       32.26     18.16 o 
   3  -9   7      417.70      500.29     42.83 o 
   4  -9   7      112.80      113.12     30.37 o 
   5  -9   7      348.72      331.04     31.57 o 
   6  -9   7      368.88      397.77     33.52 o 
   7  -9   7       21.18        8.75     20.73 o 
   8  -9   7     1123.19     1075.30     49.50 o 
   9  -9   7        9.83        9.65     21.16 o 
  10  -9   7     1058.40      923.35     90.74 o 
  11  -9   7      248.72      256.30     46.38 o 
 -10  -8   7        7.34       72.59     48.39 o 
  -9  -8   7        0.05        3.43     28.09 o 
  -8  -8   7        0.05        0.00     25.19 o 
  -7  -8   7      202.58      128.70     31.97 o 
  -6  -8   7       18.66       76.62     42.34 o 
  -5  -8   7        0.53        0.00     23.82 o 
  -4  -8   7     1062.59     1054.13     78.64 o 
  -3  -8   7      821.68      852.96     98.80 o 
  -2  -8   7      866.88      974.43     35.82 o 
  -1  -8   7     1041.00      998.58     36.70 o 
   0  -8   7     1137.73     1045.40     37.98 o 
   1  -8   7      349.44      352.00     25.79 o 
   2  -8   7      862.49      766.88     35.41 o 
   3  -8   7     1473.94     1436.23     79.72 o 
   4  -8   7     2637.08     2597.34     79.90 o 
   5  -8   7      697.83      773.07     48.77 o 
   6  -8   7     1675.16     1575.54     53.58 o 
   7  -8   7        3.41        5.59     18.79 o 
   8  -8   7        7.20        0.00     37.69 o 
   9  -8   7      430.88      441.50     37.16 o 
  10  -8   7       56.51       92.18     29.04 o 
  11  -8   7      167.33      164.54     34.28 o 
 -10  -7   7        6.79       12.10     40.33 o 
  -9  -7   7       11.60       54.44     28.52 o 
  -8  -7   7      136.18      217.23     35.56 o 
  -7  -7   7     2131.64     2045.18    133.08 o 
  -6  -7   7     1225.35     1106.96    108.89 o 
  -5  -7   7     6346.98     6344.19    141.22 o 
  -4  -7   7      177.66      139.23     29.04 o 
  -3  -7   7      307.60      309.30     32.82 o 
  -2  -7   7      808.07      827.44     48.39 o 
  -1  -7   7      121.96      110.33     16.97 o 
   0  -7   7      300.73      277.09     25.94 o 
   1  -7   7       40.92       52.14     15.96 o 
   2  -7   7      342.04      354.61     26.08 o 
   3  -7   7        2.83        9.96     14.62 o 
   4  -7   7       88.10       78.27     17.34 o 
   5  -7   7      255.25      295.19     27.08 o 
   6  -7   7        0.75       58.58     23.26 o 
   7  -7   7      920.90      934.70     45.01 o 
   8  -7   7        0.49        0.00     18.59 o 
   9  -7   7        0.42       13.97     20.51 o 
  10  -7   7       13.28       33.11     26.09 o 
  11  -7   7        6.82        0.00     52.43 o 
 -11  -6   7      182.36      246.00     56.46 o 
 -10  -6   7        0.42       48.39     40.33 o 
  -9  -6   7       60.83       52.81     29.84 o 
  -8  -6   7      329.43      275.95     36.74 o 
  -7  -6   7      144.76       42.60     30.25 o 
  -6  -6   7      162.44      181.48     31.97 o 
  -5  -6   7      685.50      600.39     70.57 o 
  -4  -6   7       10.79       25.38     23.13 o 
  -3  -6   7      436.93      437.06     23.26 o 
  -2  -6   7       20.56       43.30     12.59 o 
  -1  -6   7      285.80      304.97     25.31 o 
   0  -6   7      167.35      178.91     18.45 o 
   1  -6   7      197.84      146.08     17.18 o 
   2  -6   7     2302.75     2307.92     72.92 o 
   3  -6   7      965.97      867.94     69.60 o 
   4  -6   7      287.32      220.28     22.18 o 
   5  -6   7      213.06      175.42     28.99 o 
   6  -6   7     1769.79     1652.94     51.18 o 
   7  -6   7       15.90       16.38     18.16 o 
   8  -6   7       12.87       22.85     25.03 o 
   9  -6   7       29.95       37.21     21.16 o 
  10  -6   7       48.98       47.33     26.09 o 
  11  -6   7        2.88        0.00     25.19 o 
 -12  -5   7       16.17        0.00     40.33 o 
 -11  -5   7       30.74       44.36     40.33 o 
 -10  -5   7      744.13      774.30     76.62 o 
  -9  -5   7      285.48      310.14     38.42 o 
  -8  -5   7      344.79      268.62     35.56 o 
  -7  -5   7      857.09      810.17     54.44 o 
  -6  -5   7       27.52        0.00     14.01 o 
  -5  -5   7        7.29        0.00     46.38 o 
  -4  -5   7      199.02      244.32     17.97 o 
  -3  -5   7     2277.73     2135.05     46.76 o 
  -2  -5   7     2640.02     3362.91     83.54 o 
  -1  -5   7     3434.75     3539.07     64.61 o 
   0  -5   7      611.10      734.07     29.17 o 
   1  -5   7      182.99      188.03     18.45 o 
   2  -5   7        0.65        3.75      9.97 o 
   3  -5   7       31.01        6.63     10.80 o 
   4  -5   7      137.70       71.31     34.52 o 
   5  -5   7       31.01       47.34     15.95 o 
   6  -5   7        0.84       19.79     15.95 o 
   7  -5   7        3.81        0.00     24.20 o 
   8  -5   7       11.54        0.00     19.78 o 
   9  -5   7      136.47       45.05     44.84 o 
  10  -5   7        0.92        6.34     33.68 o 
  11  -5   7      227.79      217.77     60.49 o 
 -12  -4   7      117.35      120.98     48.39 o 
 -11  -4   7       46.52      100.82     40.33 o 
 -10  -4   7      257.87      116.95     40.33 o 
  -9  -4   7       21.43        0.00     28.23 o 
  -8  -4   7        1.68        2.96     21.25 o 
  -7  -4   7        1.50        9.83     22.28 o 
  -6  -4   7       68.05       50.05     36.30 o 
  -5  -4   7      238.54      253.98     47.55 o 
  -4  -4   7       12.67        1.75     11.73 o 
  -3  -4   7      227.74      213.85     17.74 o 
  -2  -4   7      381.38      371.63     20.51 o 
  -1  -4   7        3.92        0.22     10.58 o 
   0  -4   7      944.54     1066.63     74.61 o 
   1  -4   7     3149.81     2849.87     55.96 o 
   2  -4   7      385.51      331.25     22.68 o 
   3  -4   7        4.74        0.00     13.05 o 
   4  -4   7      211.54      196.34     19.91 o 
   5  -4   7      581.59      615.23     32.39 o 
   6  -4   7      619.74      700.72     35.94 o 
   7  -4   7      358.90      378.36     29.99 o 
   8  -4   7      155.71      173.98     29.60 o 
   9  -4   7       20.67       62.00     21.16 o 
  10  -4   7        4.16       12.77     42.34 o 
  11  -4   7       33.81      116.95     52.43 o 
 -13  -3   7        6.62       16.13     36.30 o 
 -12  -3   7      389.16      375.05     60.49 o 
 -11  -3   7      181.89      185.51     44.36 o 
 -10  -3   7      634.66      544.43     64.52 o 
  -9  -3   7       14.46       16.13     32.26 o 
  -8  -3   7       79.66       23.39     21.25 o 
  -7  -3   7      796.39     1089.76    127.03 o 
  -6  -3   7      466.70      468.41     30.27 o 
  -5  -3   7      491.64      510.18     23.36 o 
  -4  -3   7       20.80        4.32     10.39 o 
  -3  -3   7       41.50       77.35     13.27 o 
  -2  -3   7      418.96      451.71     33.26 o 
  -1  -3   7      168.85      146.17     14.25 o 
   0  -3   7     2995.51     3029.33     55.15 o 
   1  -3   7     3841.20     3841.77     65.94 o 
   2  -3   7      202.73      198.15     27.44 o 
   3  -3   7     1558.85     1497.62     43.12 o 
   4  -3   7        0.18       18.77     12.85 o 
   5  -3   7        5.60        0.41     13.96 o 
   6  -3   7      297.58      325.71     26.18 o 
   7  -3   7       17.30       23.60     17.45 o 
   8  -3   7       71.98       49.42     19.50 o 
   9  -3   7       30.52       52.43     44.36 o 
  10  -3   7       10.00        0.00     29.84 o 
 -13  -2   7       15.64       20.16     40.33 o 
 -12  -2   7        0.44        0.00     32.26 o 
 -11  -2   7      338.99      254.07     48.39 o 
 -10  -2   7      124.21      125.02     40.33 o 
  -9  -2   7      580.38      532.33     56.46 o 
  -8  -2   7       17.22       11.25     15.40 o 
  -7  -2   7        2.24        0.00     13.58 o 
  -6  -2   7      145.99      166.82     16.39 o 
  -5  -2   7     2317.43     2191.90     46.10 o 
  -4  -2   7      266.73      304.57     26.16 o 
  -3  -2   7       10.88        0.00      6.99 o 
  -2  -2   7       18.63       39.43     10.58 o 
  -1  -2   7     4126.45     4214.95     67.84 o 
   0  -2   7      331.81      306.49     19.36 o 
   1  -2   7      461.89      663.29     25.15 o 
   2  -2   7    10700.14    11364.27    157.74 o 
   3  -2   7      337.22      485.03     31.63 o 
   4  -2   7     2079.74     2073.15     49.52 o 
   5  -2   7     1109.53     1107.96     38.34 o 
   6  -2   7      578.53      675.55     36.33 o 
   7  -2   7       32.47       35.94     18.01 o 
   8  -2   7      785.72      920.59     61.96 o 
   9  -2   7       81.90       91.70     32.70 o 
  10  -2   7       13.83        4.03     48.39 o 
 -13  -1   7       64.42       28.23     40.33 o 
 -12  -1   7      110.70      100.82     40.33 o 
 -11  -1   7      676.44      729.94     68.56 o 
 -10  -1   7       29.88        0.00     28.23 o 
  -9  -1   7      420.32      482.39     46.38 o 
  -8  -1   7     3684.10     3748.72     68.89 o 
  -7  -1   7     2218.16     2369.67     50.19 o 
  -6  -1   7     2362.92     2379.02     49.42 o 
  -5  -1   7      748.30      614.27     25.93 o 
  -4  -1   7     2048.62     2005.60     41.55 o 
  -3  -1   7       47.35       47.39     10.32 o 
  -2  -1   7     2681.07     2588.45     46.64 o 
  -1  -1   7     5213.21     5185.41     77.45 o 
   0  -1   7     1307.29     1228.68     29.60 o 
   1  -1   7      874.50      794.38     24.24 o 
   2  -1   7        7.73        6.35     12.76 o 
   3  -1   7      244.27      226.59     17.74 o 
   4  -1   7      319.61      375.19     23.68 o 
   5  -1   7       11.07       13.98     14.63 o 
   6  -1   7      200.86      161.31     30.98 o 
   7  -1   7      530.19      667.70     51.09 o 
   8  -1   7      410.25      455.71     72.59 o 
   9  -1   7      106.30      145.18     52.43 o 
  10  -1   7        7.51        0.00     48.39 o 
 -14   0   7       14.22        0.00     36.30 o 
 -13   0   7       18.67       16.13     36.30 o 
 -10   0   7       62.96        0.00     22.18 o 
  -9   0   7        7.47        0.00     20.16 o 
  -8   0   7        7.91        5.04     16.41 o 
  -7   0   7        5.00        0.00     10.68 o 
  -6   0   7       52.26       52.43     17.11 o 
  -5   0   7      694.26      581.77     25.40 o 
  -4   0   7      167.86      179.15     15.40 o 
  -3   0   7      304.07      288.22     15.96 o 
  -2   0   7      491.93      484.07     19.50 o 
  -1   0   7      286.16      259.33     17.40 o 
   0   0   7      266.10      213.36     13.07 o 
   1   0   7      446.17      354.34     16.38 o 
   2   0   7      441.27      361.15     20.51 o 
   3   0   7     2236.86     2194.53     47.06 o 
   4   0   7     1153.37     1103.11     38.53 o 
   5   0   7      519.38      507.79     60.49 o 
   7   0   7        2.65        0.00     40.33 o 
   8   0   7      103.98       96.79     48.39 o 
   9   0   7      151.21      125.02     56.46 o 
 -13   1   7      243.05      209.71     44.36 o 
 -12   1   7       15.57        0.00     28.23 o 
 -11   1   7     1286.46     1387.48     57.03 o 
 -10   1   7       67.85       68.08     24.11 o 
  -9   1   7      286.93      299.30     46.38 o 
  -8   1   7     5118.84     5508.27    116.95 o 
  -7   1   7      416.75      329.03     19.50 o 
  -6   1   7     6641.28     7132.39    103.88 o 
  -5   1   7     1912.59     1707.70     37.11 o 
  -4   1   7        3.57       34.28     14.26 o 
  -3   1   7     4085.30     4183.66     64.56 o 
  -2   1   7       14.06       23.78      8.46 o 
  -1   1   7       88.47      124.62     18.37 o 
   0   1   7      606.51      693.11     34.88 o 
   1   1   7      329.48      372.62     30.25 o 
   2   1   7     3903.61     3979.47     66.01 o 
   3   1   7       38.85       65.09     12.59 o 
   4   1   7       17.04       13.65     22.18 o 
   5   1   7      115.54      194.53     70.57 o 
   6   1   7       30.15      189.54     52.43 o 
   7   1   7        3.74       12.10     36.30 o 
   8   1   7        0.88        0.00     40.33 o 
   9   1   7        0.08        0.00     44.36 o 
 -14   2   7      193.51      209.71     48.39 o 
 -13   2   7       89.45      129.05     40.33 o 
 -12   2   7      121.38      118.10     50.41 o 
 -11   2   7      263.94      272.06     92.75 o 
 -10   2   7      224.96      188.61     32.26 o 
  -9   2   7      769.83      863.13     78.64 o 
  -8   2   7     2174.82     2303.50    114.94 o 
  -7   2   7     1267.24     1272.17     32.61 o 
  -6   2   7      735.92      638.64     25.40 o 
  -5   2   7       93.30      120.62     13.58 o 
  -4   2   7        0.40        0.00      8.73 o 
  -3   2   7     1134.35     1103.15     39.92 o 
  -2   2   7     1054.46      999.65     39.62 o 
  -1   2   7      253.87      265.61     25.19 o 
   0   2   7      555.41      571.01     30.98 o 
   1   2   7     1277.04     1218.60     46.47 o 
   2   2   7      667.51      716.18     39.54 o 
   3   2   7       36.68       52.43     18.15 o 
   4   2   7      590.31      568.57     42.50 o 
   5   2   7      724.43      741.89     72.59 o 
   6   2   7       86.62      173.41     52.43 o 
   7   2   7        9.93        4.03     40.33 o 
   8   2   7      541.89      721.87     92.75 o 
 -15   3   7       52.51       84.69     44.36 o 
 -14   3   7       73.32        0.00     36.30 o 
 -13   3   7       10.56       34.95     25.19 o 
 -12   3   7       12.12        0.00     22.28 o 
 -11   3   7     1387.79     1339.59     72.59 o 
 -10   3   7      473.49      456.36     36.74 o 
  -9   3   7      289.48      227.17     26.98 o 
  -8   3   7      379.48      366.88     30.25 o 
  -7   3   7      148.29      148.19     19.36 o 
  -6   3   7      413.32      500.49     21.58 o 
  -5   3   7      230.45      238.56     23.91 o 
  -4   3   7     2480.45     2432.52     45.68 o 
  -3   3   7     3358.99     3644.06     79.47 o 
  -2   3   7    14609.57    14705.85    251.39 o 
  -1   3   7      832.62      775.25     66.54 o 
   0   3   7      357.51      332.32     28.09 o 
   1   3   7      513.03      406.60     46.38 o 
   2   3   7      475.81      545.42     38.71 o 
   3   3   7       34.59       85.64     23.13 o 
   4   3   7      158.40      152.88     30.25 o 
   5   3   7        3.30       20.16     36.30 o 
   6   3   7        5.61       48.39     40.33 o 
   7   3   7        7.01        0.00     40.33 o 
   8   3   7       20.73       76.62     52.43 o 
 -15   4   7      165.57      133.08     44.36 o 
 -14   4   7      183.03       87.62     29.84 o 
 -13   4   7      146.93      176.25     33.86 o 
 -12   4   7        3.19        0.00     23.13 o 
 -11   4   7      423.26      375.78     94.77 o 
 -10   4   7       96.76       73.30     30.25 o 
  -9   4   7      371.35      361.42     32.26 o 
  -8   4   7       35.20       21.09     17.10 o 
  -7   4   7       14.40       22.00     20.16 o 
  -6   4   7      192.96      219.37     16.39 o 
  -5   4   7      293.01      284.62     21.46 o 
  -4   4   7       12.88       25.35      9.53 o 
  -3   4   7     1601.16     1557.13     33.14 o 
  -2   4   7      106.62       77.86     18.37 o 
  -1   4   7      901.81      794.74     39.62 o 
   0   4   7      425.15      318.23     76.62 o 
   1   4   7      199.77      206.67     26.09 o 
   2   4   7       61.18      107.72     23.13 o 
   3   4   7      267.74      264.82     32.82 o 
   4   4   7       29.66        4.03     36.30 o 
   5   4   7      238.34      366.99     68.56 o 
   6   4   7      102.17       84.69     44.36 o 
   7   4   7      312.90      371.02     76.62 o 
 -15   5   7      123.41      145.18     48.39 o 
 -14   5   7       12.62        0.00     30.25 o 
 -13   5   7       85.15       84.32     30.98 o 
 -12   5   7      105.62      133.81     29.84 o 
 -11   5   7      398.52      422.14     64.52 o 
 -10   5   7      113.14      153.63     42.34 o 
  -9   5   7      387.09      375.63     31.97 o 
  -8   5   7     2147.50     2035.28     60.86 o 
  -7   5   7       14.18       19.49     20.16 o 
  -6   5   7      667.45      701.16     31.50 o 
  -5   5   7    14051.07    14843.78    197.43 o 
  -4   5   7     3469.08     4435.29    107.22 o 
  -3   5   7     4470.32     4894.23     76.20 o 
  -2   5   7     2157.84     2265.47     64.85 o 
  -1   5   7     2445.15     2373.05     66.85 o 
   0   5   7      211.20      172.04     28.23 o 
   1   5   7     2778.43     2969.41     80.36 o 
   2   5   7        4.42        0.00     19.36 o 
   3   5   7       85.58      104.85     44.36 o 
   4   5   7       14.97       12.10     40.33 o 
   5   5   7       30.58       60.49     48.39 o 
   6   5   7       49.35       36.30     48.39 o 
   7   5   7        2.52       36.30     48.39 o 
 -15   6   7       48.39       38.50     46.38 o 
 -14   6   7      127.66       80.66     31.97 o 
 -13   6   7       16.85       19.53     26.09 o 
 -12   6   7     1366.21     1517.85    159.30 o 
 -11   6   7       13.00        0.00     20.13 o 
 -10   6   7        1.71        0.00     19.36 o 
  -9   6   7      739.44      844.07     90.74 o 
  -8   6   7       31.40       33.99     19.36 o 
  -7   6   7      106.23       99.15     20.13 o 
  -6   6   7        6.64        5.30     11.50 o 
  -5   6   7        4.52        2.29     11.17 o 
  -4   6   7        0.07        0.00     10.10 o 
  -3   6   7        0.76        5.04      9.88 o 
  -2   6   7      208.97      228.09     28.09 o 
  -1   6   7        3.36        2.02     17.11 o 
   0   6   7     3271.76     3365.47     90.04 o 
   1   6   7      491.70      453.57     37.24 o 
   2   6   7     1335.65     1298.57     96.79 o 
   3   6   7      368.93      326.66     64.52 o 
   4   6   7      205.25      149.21     52.43 o 
   5   6   7      296.12      346.82     72.59 o 
   6   6   7       40.22       36.30     48.39 o 
 -15   7   7        3.03       24.93     40.33 o 
 -14   7   7      228.65      287.95     40.69 o 
 -13   7   7       45.64       52.63     28.09 o 
 -12   7   7      399.37      451.82     42.49 o 
 -11   7   7      876.61      910.30     53.96 o 
 -10   7   7     2101.41     2187.75     84.69 o 
  -9   7   7      520.08      547.37     39.62 o 
  -8   7   7      972.06      955.59     46.47 o 
  -7   7   7      754.76      713.58     38.71 o 
  -6   7   7     1912.84     1913.08     46.82 o 
  -5   7   7      295.78      254.23     21.82 o 
  -4   7   7      119.22      125.17     15.47 o 
  -3   7   7      178.76      214.13     26.98 o 
  -2   7   7      425.05      431.51     60.49 o 
  -1   7   7     1208.19     1304.65     55.13 o 
   0   7   7       55.23      104.10     25.19 o 
   1   7   7      944.12     1036.43     88.72 o 
   2   7   7      417.24      532.33     76.62 o 
   3   7   7       72.71       92.75     44.36 o 
   4   7   7       48.05      108.89     52.43 o 
   5   7   7      167.02      229.87     68.56 o 
 -15   8   7      913.57      911.61     64.11 o 
 -14   8   7       53.43       16.13     96.79 o 
 -13   8   7      669.05      645.57     51.09 o 
 -12   8   7       39.26       81.23     38.31 o 
 -11   8   7       58.96       71.18     28.09 o 
 -10   8   7        0.72       16.61     23.13 o 
  -9   8   7      139.05      149.54     26.09 o 
  -8   8   7       12.95       29.84     22.18 o 
  -7   8   7      148.79      160.78     24.20 o 
  -6   8   7      155.81      139.02     19.50 o 
  -5   8   7       10.22       37.64     16.79 o 
  -4   8   7      204.66      174.26     28.52 o 
  -3   8   7       21.72        4.03     19.96 o 
  -2   8   7      397.64      359.21     35.77 o 
  -1   8   7        8.97       17.14     22.28 o 
   0   8   7       70.37       84.69     40.33 o 
   1   8   7      332.23      322.63     60.49 o 
   2   8   7      300.09      334.72     68.56 o 
   3   8   7      388.28      350.85     68.56 o 
   4   8   7      197.84      225.84     60.49 o 
 -15   9   7      146.70      122.78     37.79 o 
 -14   9   7       16.74       11.37     30.98 o 
 -13   9   7      267.04      285.31     62.51 o 
 -12   9   7      265.87      329.26     39.62 o 
 -11   9   7       68.35      106.56     28.09 o 
 -10   9   7      314.32      331.47     37.79 o 
  -9   9   7       25.15       23.96     30.25 o 
  -8   9   7       75.93       51.53     28.23 o 
  -7   9   7      639.35      620.59     94.77 o 
  -6   9   7      762.35      811.70     51.59 o 
  -5   9   7        7.70       46.26     24.11 o 
  -4   9   7      332.66      378.93     37.79 o 
  -3   9   7      164.35      223.35     31.97 o 
  -2   9   7      438.72      446.46     39.62 o 
  -1   9   7      337.31      326.66     64.52 o 
   0   9   7      217.36      254.07     60.49 o 
   1   9   7      205.93      241.97     60.49 o 
   2   9   7       95.47      125.02     52.43 o 
   3   9   7      150.61       88.72     52.43 o 
   4   9   7        0.98        0.00     44.36 o 
 -15  10   7      199.95      231.52     43.58 o 
 -14  10   7      102.24      105.01     64.52 o 
 -13  10   7       87.30       96.45     38.31 o 
 -12  10   7      223.81      170.94     34.88 o 
 -11  10   7      552.11      526.80     45.36 o 
 -10  10   7      345.61      316.05     36.74 o 
  -9  10   7      828.29      875.11     51.09 o 
  -8  10   7        2.42        0.00     20.13 o 
  -7  10   7      221.34      204.24     29.04 o 
  -6  10   7        0.43        0.00     28.23 o 
  -5  10   7        2.30        0.00     26.21 o 
  -4  10   7      229.49      290.36     56.46 o 
  -3  10   7        0.04       23.19     22.28 o 
  -2  10   7      369.11      379.08     64.52 o 
  -1  10   7       50.59        0.00     36.30 o 
   0  10   7        8.84      137.12     48.39 o 
   1  10   7        3.49       20.16     44.36 o 
   2  10   7        4.87       12.10     48.39 o 
   3  10   7      112.69       80.66     56.46 o 
 -14  11   7       14.92       36.30     31.97 o 
 -13  11   7       23.61       18.15     29.84 o 
 -12  11   7       23.88        0.00     25.19 o 
 -11  11   7       76.49       51.62     28.09 o 
 -10  11   7       81.59      108.89     29.04 o 
  -9  11   7      127.25      137.83     52.43 o 
  -8  11   7       52.93       77.90     30.25 o 
  -7  11   7       29.95        0.00     36.30 o 
  -6  11   7       17.13       45.63     26.98 o 
  -5  11   7      238.10      267.01     60.49 o 
  -4  11   7        1.75        4.51     24.11 o 
  -3  11   7      470.25      564.59     76.62 o 
  -2  11   7      145.35      193.57     52.43 o 
  -1  11   7        6.33        4.03     40.33 o 
   0  11   7       14.83       20.16     48.39 o 
   1  11   7       63.14       44.36     48.39 o 
 -14  12   7        1.64        0.53     31.97 o 
 -13  12   7       28.34       16.13     76.62 o 
 -12  12   7       83.04       61.89     32.70 o 
 -11  12   7        2.04       11.67     30.25 o 
 -10  12   7       88.89       90.45     30.25 o 
  -9  12   7      202.58      178.61     54.44 o 
  -8  12   7        6.66        0.00     32.26 o 
  -7  12   7      240.69      262.13     52.43 o 
  -6  12   7        7.32        6.05     26.21 o 
  -5  12   7      209.52      286.33     60.49 o 
  -4  12   7       35.90       40.33     44.36 o 
  -3  12   7        0.01        0.00     32.26 o 
  -2  12   7       23.86      112.92     52.43 o 
  -1  12   7        0.14       32.26     44.36 o 
   0  12   7       99.31      125.02     56.46 o 
 -13  13   7       68.88       47.52     31.97 o 
 -12  13   7       46.98        5.76     44.36 o 
 -11  13   7       12.70       11.52     32.26 o 
 -10  13   7      149.62      167.77     35.56 o 
  -9  13   7      302.89      241.97     56.46 o 
  -8  13   7      117.16      241.97     52.43 o 
  -7  13   7       42.34       64.52     44.36 o 
  -6  13   7      290.78      272.09     41.27 o 
  -5  13   7       52.35       56.46     48.39 o 
  -4  13   7       15.38       96.79     52.43 o 
  -3  13   7      132.54      137.12     56.46 o 
  -2  13   7      467.42      387.15     76.62 o 
  -1  13   7      744.56      633.15     92.75 o 
 -12  14   7        2.84       19.29     32.70 o 
 -11  14   7      114.87      100.82     56.46 o 
 -10  14   7      266.01      258.10     60.49 o 
  -9  14   7       25.52       76.62     44.36 o 
  -8  14   7       23.90        0.00     44.36 o 
  -7  14   7       52.27      125.02     48.39 o 
  -5  14   7        0.26        0.00     48.39 o 
  -4  14   7       16.96        0.00     48.39 o 
  -3  14   7       12.22       48.39     48.39 o 
 -11  15   7       62.76        0.00     48.39 o 
 -10  15   7      148.93      116.95     52.43 o 
  -9  15   7       36.83       80.66     52.43 o 
  -8  15   7       59.09      100.82     52.43 o 
  -5  15   7       32.75       96.79     56.46 o 
   0 -16   8       35.10       41.26     35.77 o 
   1 -16   8        1.17        9.07     31.12 o 
   2 -16   8        0.80        6.94     54.44 o 
   3 -16   8       14.97       25.71     31.12 o 
   4 -16   8       60.20      105.57     37.24 o 
   5 -16   8      153.28      133.89     40.27 o 
   6 -16   8        4.27       20.33     31.63 o 
   7 -16   8        0.53        0.00     26.74 o 
  -2 -15   8       28.01       12.10     32.82 o 
  -1 -15   8       34.67        0.00     31.97 o 
   0 -15   8      216.48      235.38     43.27 o 
   1 -15   8      635.49      727.39     61.00 o 
   2 -15   8      345.45      336.88     46.25 o 
   3 -15   8      474.26      399.66     46.98 o 
   4 -15   8      302.83      261.39     43.27 o 
   5 -15   8       38.95        0.00     24.34 o 
   6 -15   8       64.66       12.13     37.06 o 
   7 -15   8        7.29        0.00     24.45 o 
   8 -15   8       90.40       94.79     32.26 o 
  -3 -14   8        1.20        0.00     40.33 o 
  -2 -14   8       45.25        2.02     29.84 o 
  -1 -14   8      157.88      154.44     38.71 o 
   0 -14   8        0.50        2.88     29.04 o 
   1 -14   8        2.93        0.00     24.86 o 
   2 -14   8       23.78        0.00     25.25 o 
   3 -14   8        1.55        9.17     72.59 o 
   4 -14   8       14.99       18.24     23.99 o 
   5 -14   8      123.94      138.03     29.52 o 
   6 -14   8       10.86       29.50     24.89 o 
   7 -14   8       30.51       28.73     25.76 o 
   8 -14   8      133.89      166.73     32.26 o 
   9 -14   8       75.06       40.15     42.34 o 
  -5 -13   8      236.08      212.47     44.57 o 
  -4 -13   8      129.76       83.91     35.77 o 
  -3 -13   8      126.39       96.94     35.77 o 
  -2 -13   8       85.34       91.41     32.82 o 
  -1 -13   8      479.08      414.50     46.98 o 
   0 -13   8      359.60      361.03     44.57 o 
   1 -13   8      143.54       74.27     32.82 o 
   2 -13   8      744.83      693.20     54.25 o 
   3 -13   8      507.62      519.63     37.79 o 
   4 -13   8      338.28      354.82     33.13 o 
   5 -13   8      392.82      406.12     45.35 o 
   6 -13   8      682.02      754.69     47.57 o 
   7 -13   8      225.26      246.62     61.93 o 
   8 -13   8      244.17      225.60     33.13 o 
   9 -13   8       56.53       90.92     30.98 o 
  10 -13   8       38.10       25.04     34.28 o 
  -6 -12   8      160.32      141.28     41.65 o 
  -5 -12   8      150.15      135.01     37.79 o 
  -4 -12   8      148.04      106.43     44.36 o 
  -3 -12   8       73.37       71.25     40.33 o 
  -2 -12   8        2.11        0.00     28.01 o 
  -1 -12   8      597.42      551.02     51.33 o 
   0 -12   8        6.09       25.35     30.25 o 
   1 -12   8       35.14       60.14     34.28 o 
   2 -12   8        0.89        1.92     18.31 o 
   3 -12   8        2.73       18.68     19.88 o 
   4 -12   8       51.75       33.50     21.60 o 
   5 -12   8      400.97      458.40     59.25 o 
   6 -12   8      193.28      177.79     49.35 o 
   7 -12   8      520.99      569.08     53.34 o 
   8 -12   8       48.78      113.26     27.36 o 
   9 -12   8       13.56       42.56     27.60 o 
  10 -12   8      209.54      247.85     66.54 o 
  -7 -11   8      132.35      111.19     40.33 o 
  -6 -11   8      627.17      667.12    114.94 o 
  -5 -11   8      477.87      432.37     47.48 o 
  -4 -11   8        0.97        0.00     26.84 o 
  -3 -11   8      238.54      274.90     39.54 o 
  -2 -11   8     1289.29     1057.70     70.57 o 
  -1 -11   8      290.10      318.68     68.56 o 
   0 -11   8     1204.58     1138.67    102.84 o 
   1 -11   8     1027.47     1018.80     45.02 o 
   2 -11   8      678.80      737.34     73.03 o 
   3 -11   8       44.46       55.09     22.40 o 
   4 -11   8     3834.52     3747.05     84.63 o 
   5 -11   8       35.90       33.88     21.51 o 
   6 -11   8     1186.72     1261.38     52.60 o 
   7 -11   8     1334.36     1469.48     62.37 o 
   8 -11   8      316.77      385.80     37.98 o 
   9 -11   8      111.52       90.88     28.49 o 
  10 -11   8      487.71      440.11     72.59 o 
  -8 -10   8      174.10      177.13     50.41 o 
  -7 -10   8      158.34      231.68     40.69 o 
  -6 -10   8      349.32      423.65     47.48 o 
  -5 -10   8      340.94      336.99     74.61 o 
  -4 -10   8      258.50      191.46     35.77 o 
  -3 -10   8     1028.22     1002.81     57.17 o 
  -2 -10   8       11.52        0.00     24.86 o 
  -1 -10   8     1745.97     2036.59     77.43 o 
   0 -10   8      158.81      175.77     22.59 o 
   1 -10   8        3.51        0.51     21.74 o 
   2 -10   8        1.12        0.00     18.44 o 
   3 -10   8     1368.83     1367.26     49.48 o 
   4 -10   8      332.99      388.66     49.07 o 
   5 -10   8        1.73        0.00     18.96 o 
   6 -10   8       46.09       64.99     23.26 o 
   7 -10   8      141.63      178.32     28.23 o 
   8 -10   8      211.01      207.52     29.17 o 
   9 -10   8      344.05      343.79     35.94 o 
  10 -10   8      223.01      224.91     36.74 o 
  11 -10   8      205.33      251.61     42.34 o 
  -9  -9   8        9.51       25.71     33.86 o 
  -8  -9   8       57.10       65.49     34.88 o 
  -7  -9   8       12.85       25.93     29.04 o 
  -6  -9   8       44.55       33.99     29.04 o 
  -5  -9   8        7.16       26.62     26.84 o 
  -4  -9   8      114.73      128.02     46.38 o 
  -3  -9   8      612.58      486.64     45.45 o 
  -2  -9   8       74.33      159.35     30.53 o 
  -1  -9   8      881.41      816.00     36.68 o 
   0  -9   8     1561.92     1543.30     47.41 o 
   1  -9   8     1599.36     1584.71     48.43 o 
   2  -9   8      113.65      149.65     23.85 o 
   3  -9   8        5.41       27.04     18.31 o 
   4  -9   8      775.09      721.09     39.85 o 
   5  -9   8      108.48      128.03     49.19 o 
   6  -9   8      213.94      240.02     29.96 o 
   7  -9   8      490.58      434.90     40.72 o 
   8  -9   8      154.90      145.30     26.74 o 
   9  -9   8      203.61      140.79     27.93 o 
  10  -9   8      133.44      137.30     31.97 o 
  11  -9   8       25.40       20.90     40.33 o 
 -10  -8   8      158.42      213.74     56.46 o 
  -9  -8   8       87.14       44.36     31.37 o 
  -8  -8   8      227.63      218.35     62.51 o 
  -7  -8   8       91.50      128.67     34.28 o 
  -6  -8   8      306.06      354.89     41.65 o 
  -5  -8   8        3.94       67.46     70.57 o 
  -4  -8   8      280.21      242.13     35.77 o 
  -3  -8   8     1110.31     1169.19     57.17 o 
  -2  -8   8     1181.12     1323.92     40.82 o 
  -1  -8   8        0.82        0.00     14.62 o 
   0  -8   8      163.79      201.76     22.18 o 
   1  -8   8       82.39      106.17     19.45 o 
   2  -8   8      233.66      258.39     24.64 o 
   3  -8   8       18.26       25.91     31.77 o 
   4  -8   8        0.31       33.22     17.34 o 
   5  -8   8        9.26        0.00     17.97 o 
   6  -8   8       37.49       20.35     18.96 o 
   7  -8   8      322.84      240.74     29.99 o 
   8  -8   8      154.28      125.79     26.18 o 
   9  -8   8       41.28       40.45     27.59 o 
  10  -8   8      248.28      238.66     36.74 o 
  11  -8   8      452.94      537.44     51.33 o 
 -10  -7   8        7.70        0.00     36.30 o 
  -9  -7   8        0.07       17.28     34.28 o 
  -8  -7   8      228.94      106.04    108.89 o 
  -7  -7   8      121.36       42.88     48.39 o 
  -6  -7   8        1.34        0.00     48.39 o 
  -5  -7   8       55.58       93.33     29.04 o 
  -4  -7   8      273.26      270.40     35.77 o 
  -3  -7   8      512.32      502.60     27.09 o 
  -2  -7   8       36.46       33.91     14.75 o 
  -1  -7   8        4.67        0.00     13.68 o 
   0  -7   8     1554.56     1618.57     47.19 o 
   1  -7   8       40.89      102.73     18.65 o 
   2  -7   8     2746.86     2446.60     61.48 o 
   3  -7   8       70.96       66.35     23.33 o 
   4  -7   8      344.31      325.57     61.53 o 
   5  -7   8      110.66      142.52     27.89 o 
   6  -7   8     2172.80     2155.17     60.73 o 
   7  -7   8      513.45      594.74     53.68 o 
   8  -7   8       94.40       73.27     23.68 o 
   9  -7   8      505.67      512.43     39.44 o 
  10  -7   8       88.39       75.01     26.84 o 
  11  -7   8        9.62       68.56     56.46 o 
 -11  -6   8        3.54       32.26     40.33 o 
 -10  -6   8       49.55       48.39     40.33 o 
  -9  -6   8       72.63       97.52     30.98 o 
  -8  -6   8      328.62      322.15     54.44 o 
  -6  -6   8     1476.25     1527.19     65.88 o 
  -5  -6   8       49.35       98.90     27.48 o 
  -4  -6   8      114.60      113.76     16.12 o 
  -3  -6   8      671.16      660.44     29.25 o 
  -2  -6   8      299.22      299.83     22.18 o 
  -1  -6   8       62.91       39.58     14.62 o 
   0  -6   8      175.70      208.71     19.69 o 
   1  -6   8       47.21       42.36     14.62 o 
   2  -6   8       58.84       62.81     15.96 o 
   3  -6   8        0.04        0.00     18.45 o 
   4  -6   8       82.83       68.56     26.84 o 
   5  -6   8       69.91       13.80     18.61 o 
   6  -6   8      303.27      302.80     42.34 o 
   7  -6   8        4.29        3.09     15.95 o 
   8  -6   8        1.25        1.64     16.38 o 
   9  -6   8      158.70      173.51     26.38 o 
  10  -6   8      127.56      108.89     37.79 o 
 -12  -5   8        0.05       44.36     40.33 o 
 -11  -5   8        1.27        0.00     36.30 o 
 -10  -5   8        6.54        0.00     32.26 o 
  -9  -5   8      129.80       72.59     36.30 o 
  -8  -5   8       54.44       51.58     26.98 o 
  -7  -5   8       60.46       18.25     26.09 o 
  -6  -5   8       87.09       16.13     20.16 o 
  -5  -5   8      154.65      171.29     17.97 o 
  -4  -5   8      237.06      199.84     18.16 o 
  -3  -5   8      316.33      289.53     20.51 o 
  -2  -5   8     1570.85     1365.93     82.03 o 
  -1  -5   8      134.07       76.97     14.62 o 
   0  -5   8     2662.36     2438.42     82.36 o 
   1  -5   8      185.37      160.97     34.28 o 
   2  -5   8     1101.99     1075.63     36.34 o 
   3  -5   8      607.74      506.30     29.17 o 
   4  -5   8      744.86      684.84     35.19 o 
   5  -5   8     2305.94     2255.55     59.10 o 
   6  -5   8      190.11      186.43     28.23 o 
   7  -5   8       77.00       99.07     25.19 o 
   8  -5   8       89.66      103.86     25.19 o 
   9  -5   8      103.20       60.98     88.72 o 
  10  -5   8        0.56        0.00     40.33 o 
 -12  -4   8       62.57       48.39     40.33 o 
 -11  -4   8      167.59      185.51     48.39 o 
 -10  -4   8      703.74      677.51     72.59 o 
  -9  -4   8       41.22       80.66     36.30 o 
  -8  -4   8       65.03       86.50     28.09 o 
  -7  -4   8      189.27      206.24     30.98 o 
  -6  -4   8     2137.95     2309.50     64.94 o 
  -5  -4   8     1570.70     1453.31     44.57 o 
  -4  -4   8      293.54      248.84     20.24 o 
  -3  -4   8     7473.99     8100.99    125.25 o 
  -2  -4   8      394.52      554.76     26.08 o 
  -1  -4   8     2231.71     2383.02     65.63 o 
   0  -4   8      547.59      497.22     24.64 o 
   1  -4   8       34.62       25.87     11.90 o 
   2  -4   8      291.75      269.15     20.24 o 
   3  -4   8       70.24       76.71     15.20 o 
   4  -4   8        0.46        0.00     14.72 o 
   5  -4   8        0.05        5.85     15.20 o 
   6  -4   8      376.72      475.16     32.09 o 
   7  -4   8       32.75       42.41     19.16 o 
   8  -4   8        8.97        0.00     26.09 o 
   9  -4   8        4.04       12.10     30.98 o 
  10  -4   8        7.32        0.00     31.97 o 
 -13  -3   8      192.57      120.98     48.39 o 
 -12  -3   8       92.05      125.02     44.36 o 
 -11  -3   8      173.28      120.98     40.33 o 
 -10  -3   8        1.45        8.07     32.26 o 
  -9  -3   8       40.93       20.16     32.26 o 
  -8  -3   8      162.83      155.45     26.98 o 
  -7  -3   8       63.67       48.11     16.72 o 
  -6  -3   8      428.33      451.37     26.54 o 
  -5  -3   8       13.38       31.51     14.25 o 
  -4  -3   8      644.14      724.58     30.98 o 
  -3  -3   8       59.24      140.84     17.18 o 
  -2  -3   8      149.47      153.60     15.75 o 
  -1  -3   8     1675.13     1587.66     52.58 o 
   0  -3   8     7850.14     7399.79    109.75 o 
   1  -3   8     2778.25     2728.34     53.58 o 
   2  -3   8      392.76      489.91     25.48 o 
   3  -3   8     2284.65     2585.11     55.45 o 
   4  -3   8      539.06      404.54     25.76 o 
   5  -3   8      254.68      274.47     32.26 o 
   6  -3   8     1541.22     1548.10     49.52 o 
   7  -3   8      257.88      252.55     94.77 o 
   8  -3   8      662.50      775.38     57.99 o 
   9  -3   8       62.48       34.37     31.97 o 
  10  -3   8        0.58       23.19     42.34 o 
 -13  -2   8      112.24      189.54     52.43 o 
 -12  -2   8      464.74      411.35     60.49 o 
 -11  -2   8      534.06      536.36     64.52 o 
 -10  -2   8      585.86      528.30     60.49 o 
  -9  -2   8      763.34      842.86     68.56 o 
  -8  -2   8     1015.89     1013.61     36.78 o 
  -7  -2   8     1284.90     1286.87     38.47 o 
  -6  -2   8        2.52       26.50     13.04 o 
  -5  -2   8      724.65      667.73     28.77 o 
  -4  -2   8     1756.89     1603.45     41.45 o 
  -3  -2   8     1807.07     1546.67     53.73 o 
  -2  -2   8      233.55      213.63     16.39 o 
  -1  -2   8      364.99      376.30     20.24 o 
   0  -2   8      137.22      124.77     12.59 o 
   1  -2   8      327.16      363.77     20.24 o 
   2  -2   8       33.40       53.92     12.39 o 
   3  -2   8      145.34      131.57     15.20 o 
   4  -2   8      378.92      351.86     24.54 o 
   5  -2   8      246.63      239.36     23.01 o 
   6  -2   8      294.36      323.80     38.71 o 
   7  -2   8        7.70       15.68     25.19 o 
   8  -2   8      209.54      320.27     48.39 o 
   9  -2   8       68.47       39.10     40.33 o 
  10  -2   8        8.71        0.00     48.39 o 
 -14  -1   8       10.07        0.00     40.33 o 
 -13  -1   8      193.33      165.35     48.39 o 
 -12  -1   8       69.40       24.20     36.30 o 
 -11  -1   8       65.92       68.56     36.30 o 
 -10  -1   8        2.39       48.39     32.26 o 
  -9  -1   8       15.96        0.00     28.23 o 
  -8  -1   8       82.34       68.01     17.74 o 
  -7  -1   8      145.67      147.27     18.33 o 
  -6  -1   8     1016.80     1079.36     35.36 o 
  -5  -1   8        7.22        0.00     11.50 o 
  -4  -1   8       17.19       37.70     11.73 o 
  -3  -1   8      204.45      145.80     16.13 o 
  -2  -1   8      183.20      129.75     13.96 o 
  -1  -1   8     1643.23     1693.20     47.39 o 
   0  -1   8     1018.57     1044.04     28.97 o 
   1  -1   8       58.39       96.88     18.99 o 
   2  -1   8      753.22      731.35     27.36 o 
   3  -1   8      946.32      906.47     50.59 o 
   4  -1   8      577.83      576.07     56.46 o 
   5  -1   8      259.45      244.55     33.86 o 
   6  -1   8     1390.04     1311.69     74.61 o 
   7  -1   8        1.79        0.00     22.28 o 
   8  -1   8      404.42      366.99     68.56 o 
   9  -1   8       50.22        8.07     48.39 o 
 -14   0   8       38.69      108.89     44.36 o 
 -13   0   8      395.56      290.36     52.43 o 
 -12   0   8      559.37      536.36     64.52 o 
 -10   0   8       54.92       72.59     36.30 o 
  -9   0   8      572.26      742.04     56.46 o 
  -8   0   8     1369.76     1278.40     64.52 o 
  -7   0   8     2223.72     2239.56     86.71 o 
  -6   0   8      462.63      499.56     24.76 o 
  -5   0   8      334.89      258.57     28.41 o 
  -4   0   8      347.36      619.24     36.55 o 
  -3   0   8      120.05       95.33     11.17 o 
  -2   0   8      169.15      182.51     23.06 o 
  -1   0   8      344.38      360.06     20.64 o 
   0   0   8      133.69      129.31     10.51 o 
   1   0   8      824.97      741.25     22.62 o 
   2   0   8       74.86      158.85     27.94 o 
   3   0   8      612.30      715.10     42.50 o 
   4   0   8       30.56       32.01     22.28 o 
   5   0   8      245.59      338.03     58.48 o 
   6   0   8      179.25      224.63     70.57 o 
   7   0   8       34.99        0.00     25.19 o 
   8   0   8       50.27      100.82     52.43 o 
   9   0   8      126.75      193.57     64.52 o 
 -13   1   8      324.79      201.64     48.39 o 
 -12   1   8        6.32        0.00     28.23 o 
 -11   1   8      186.41      152.24     28.09 o 
 -10   1   8       23.07        0.00     26.21 o 
  -9   1   8       18.76        0.00     16.41 o 
  -8   1   8      340.77      325.10     28.52 o 
  -7   1   8      300.09      358.17     21.65 o 
  -6   1   8      232.05      222.67     23.97 o 
  -5   1   8        0.33        0.73     15.49 o 
  -4   1   8      882.50      799.94     30.98 o 
  -3   1   8      598.97      595.09     25.13 o 
  -2   1   8       87.09       80.53     10.10 o 
  -1   1   8      820.15      746.19     36.74 o 
   0   1   8      127.81      139.60     22.28 o 
   1   1   8     1092.92     1017.31     44.57 o 
   2   1   8      218.94      235.34     29.04 o 
   3   1   8      736.71      660.00     45.45 o 
   4   1   8     2013.45     2239.99     90.74 o 
   5   1   8      405.05      435.54     68.56 o 
   6   1   8     3833.84     3807.81    109.47 o 
   7   1   8       65.39      120.98     52.43 o 
   8   1   8      331.13      387.15     76.62 o 
 -14   2   8      162.01      181.48     48.39 o 
 -13   2   8       15.55       16.13     32.26 o 
 -12   2   8      771.47      905.59     51.33 o 
 -11   2   8       11.99        0.00     20.13 o 
 -10   2   8      221.84      293.44     38.31 o 
  -9   2   8      136.28      140.57     28.23 o 
  -8   2   8      331.97      297.92     28.09 o 
  -7   2   8     1875.48     1960.46     43.16 o 
  -6   2   8     1569.81     1562.20     38.63 o 
  -5   2   8     2523.43     2447.11     56.18 o 
  -4   2   8    13898.08    14533.73    247.65 o 
  -3   2   8     1403.62     1253.93     30.14 o 
  -2   2   8     1067.25     1008.70     76.62 o 
  -1   2   8        1.46        0.00     13.42 o 
   0   2   8      176.49      215.94     25.19 o 
   1   2   8      167.11      190.25     25.19 o 
   2   2   8      513.45      528.41     72.59 o 
   3   2   8       38.94        3.72     14.74 o 
   4   2   8       88.73      104.85     30.25 o 
   5   2   8      414.96      418.88     41.65 o 
   6   2   8      350.36      350.85     68.56 o 
   7   2   8        0.08       16.13     44.36 o 
   8   2   8       21.06        0.00     44.36 o 
 -15   3   8      174.44      149.21     48.39 o 
 -14   3   8      160.15      137.12     44.36 o 
 -13   3   8        9.81        0.00     23.13 o 
 -12   3   8      331.70      311.80     40.33 o 
 -11   3   8       12.10       19.93     30.25 o 
 -10   3   8       25.43       33.02     22.28 o 
  -9   3   8      435.74      504.02     38.31 o 
  -8   3   8      232.10      195.85     24.11 o 
  -7   3   8      114.97      150.20     15.48 o 
  -6   3   8       48.47       27.42     13.42 o 
  -5   3   8      371.87      391.15     20.06 o 
  -4   3   8     3941.05     3741.54     62.83 o 
  -3   3   8      177.38      166.62     21.25 o 
  -2   3   8     1318.96     1251.85     46.47 o 
  -1   3   8       95.88       81.73     19.96 o 
   0   3   8        1.38        0.00     15.49 o 
   1   3   8        9.77        8.64     19.36 o 
   2   3   8      666.02      665.41     76.62 o 
   3   3   8      779.01      709.77     48.39 o 
   4   3   8      525.95      546.65     44.57 o 
   5   3   8      398.40      403.28     68.56 o 
   6   3   8       75.58       36.30     44.36 o 
   7   3   8      229.05      221.80     64.52 o 
 -15   4   8       18.76       48.39     40.33 o 
 -14   4   8      250.07      307.78     39.62 o 
 -13   4   8      206.34      238.43     44.36 o 
 -12   4   8      304.73      287.91     35.56 o 
 -11   4   8      460.29      537.89     74.61 o 
 -10   4   8      573.01      638.45     42.49 o 
  -9   4   8      775.72      824.37     45.36 o 
  -8   4   8      825.06      840.66     42.49 o 
  -7   4   8     1573.80     1721.35     52.24 o 
  -6   4   8     1586.81     1615.72     39.03 o 
  -5   4   8     3914.42     4677.98     75.92 o 
  -4   4   8    76773.70    81445.36    982.41 o 
  -3   4   8     7838.13     8835.19    167.59 o 
  -2   4   8      283.41      242.80     25.19 o 
  -1   4   8      863.31      965.74     44.57 o 
   0   4   8      181.41      143.57     38.31 o 
   1   4   8      458.64      379.08     60.49 o 
   2   4   8      637.77      613.32     44.57 o 
   3   4   8      101.56       79.85     26.84 o 
   4   4   8       98.15       44.36     44.36 o 
   5   4   8       83.90        0.00     44.36 o 
   6   4   8       38.52       16.13     44.36 o 
   7   4   8       23.92        4.03     48.39 o 
 -15   5   8       86.95       39.63     31.97 o 
 -14   5   8       73.42       29.70     36.30 o 
 -13   5   8       20.82       30.65     28.09 o 
 -12   5   8      293.34      278.91     34.88 o 
 -11   5   8      175.75      151.91     29.84 o 
 -10   5   8      829.90      873.44     49.36 o 
  -9   5   8      114.16       72.34     22.28 o 
  -8   5   8        1.82        5.27     18.37 o 
  -7   5   8       79.09       68.25     17.10 o 
  -6   5   8      644.26      612.08     26.92 o 
  -5   5   8      741.28      835.18     28.85 o 
  -4   5   8     1586.20     1629.10     38.13 o 
  -3   5   8       93.11      103.06     22.81 o 
  -2   5   8     1019.16      928.39     58.48 o 
  -1   5   8      663.06      701.64     42.50 o 
   0   5   8      602.81      701.71     76.62 o 
   1   5   8     1212.73     1358.07     58.07 o 
   2   5   8        8.37       25.71     22.28 o 
   3   5   8       76.65      157.28     48.39 o 
   4   5   8      399.72      371.02     68.56 o 
   5   5   8       23.80      108.89     48.39 o 
   6   5   8      169.48      153.25     60.49 o 
 -15   6   8      115.39      138.79     36.74 o 
 -14   6   8        4.56        0.00     23.82 o 
 -13   6   8      383.24      367.83     41.27 o 
 -12   6   8      432.14      423.24     41.27 o 
 -11   6   8      483.92      552.43     44.13 o 
 -10   6   8      143.26      143.59     28.09 o 
  -9   6   8     1302.34     1297.63     70.57 o 
  -8   6   8       80.27       46.78     20.13 o 
  -7   6   8       39.27       59.69     24.20 o 
  -6   6   8       69.62       65.64     13.96 o 
  -5   6   8      130.69      105.10     14.63 o 
  -4   6   8     1328.80     1362.14     52.70 o 
  -3   6   8      953.94      996.00     48.23 o 
  -2   6   8     1538.86     1596.99     59.07 o 
  -1   6   8      802.39      842.86     80.66 o 
   0   6   8     1150.69     1139.43     52.18 o 
   1   6   8      213.52      198.15     64.53 o 
   2   6   8      440.42      512.17     76.62 o 
   3   6   8        8.36       52.43     44.36 o 
   4   6   8      419.27      314.56     68.56 o 
   5   6   8       16.98       24.20     44.36 o 
 -15   7   8      124.62       80.33     42.34 o 
 -14   7   8     1188.65     1152.33     65.40 o 
 -13   7   8      222.41      194.56     36.74 o 
 -12   7   8      132.30      188.72     33.86 o 
 -11   7   8       99.41       83.63     26.09 o 
 -10   7   8      361.14      347.50     35.77 o 
  -9   7   8       11.99       57.41     58.48 o 
  -8   7   8        2.18       14.52     20.13 o 
  -7   7   8      150.52      127.79     42.34 o 
  -6   7   8        5.36        0.00     13.82 o 
  -5   7   8      108.67       96.55     24.11 o 
  -4   7   8       99.02      123.83     36.30 o 
  -3   7   8       54.36        0.00     19.96 o 
  -2   7   8      108.78       84.50     48.39 o 
  -1   7   8        2.60        0.00     32.26 o 
   0   7   8      651.25      744.89     64.53 o 
   1   7   8      482.79      415.38     68.56 o 
   2   7   8      221.64      197.61     56.46 o 
   3   7   8       33.57       68.56     44.36 o 
   4   7   8      379.07      423.45     76.62 o 
   5   7   8      370.05      322.63     72.59 o 
 -15   8   8      133.68       89.28     68.56 o 
 -14   8   8     1363.25     1310.79     66.60 o 
 -13   8   8      383.97      425.72     45.36 o 
 -12   8   8       93.00       94.04     48.39 o 
 -11   8   8      274.01      352.63     37.79 o 
 -10   8   8      243.34      236.68     33.86 o 
  -9   8   8       34.96       42.23     23.13 o 
  -8   8   8      455.64      483.09     48.39 o 
  -7   8   8     1125.79     1090.29     47.48 o 
  -6   8   8      939.52      993.32     49.84 o 
  -5   8   8      200.98      201.63     36.30 o 
  -4   8   8       17.76        0.00     34.28 o 
  -3   8   8       60.43       54.44     25.66 o 
  -2   8   8       11.69       44.60     23.13 o 
  -1   8   8      684.61      651.96     46.25 o 
   0   8   8      164.56      116.95     48.39 o 
   1   8   8      151.53      125.02     52.43 o 
   2   8   8        0.85        0.00     44.36 o 
   3   8   8      223.32      310.53     68.56 o 
   4   8   8      231.00      233.90     64.52 o 
 -15   9   8       18.56        0.00     29.04 o 
 -14   9   8      413.78      437.81     48.23 o 
 -13   9   8        5.26       50.04     46.38 o 
 -12   9   8      148.36      183.40     34.88 o 
 -11   9   8       88.85       98.52     29.04 o 
 -10   9   8      249.45      249.47     34.88 o 
  -9   9   8      215.34      228.07     31.97 o 
  -8   9   8      306.25      305.76     40.33 o 
  -7   9   8        0.27       16.13     36.30 o 
  -6   9   8       64.21       81.29     26.98 o 
  -5   9   8       32.20       54.44     25.66 o 
  -4   9   8       47.45       24.20     28.23 o 
  -3   9   8       61.29       21.51     32.26 o 
  -2   9   8      475.21      432.89     44.36 o 
  -1   9   8       91.13      145.18     48.39 o 
   0   9   8      125.65      137.12     48.39 o 
   1   9   8       55.91       64.52     48.39 o 
   2   9   8       53.18        0.00     40.33 o 
   3   9   8      260.77      358.92     76.62 o 
 -15  10   8       23.72        0.00     34.28 o 
 -14  10   8        0.99        0.00     29.84 o 
 -13  10   8       10.63        0.00     44.36 o 
 -12  10   8      289.78      348.55     62.51 o 
 -11  10   8       48.23       48.19     28.09 o 
 -10  10   8       43.09       65.94     34.28 o 
  -9  10   8      282.15      397.14     37.79 o 
  -8  10   8      176.22      157.28     44.36 o 
  -7  10   8       83.57       40.33     40.33 o 
  -6  10   8        6.89        0.00     22.28 o 
  -5  10   8      112.78       98.80     28.52 o 
  -4  10   8       25.07       45.31     23.13 o 
  -3  10   8        7.88        0.00     22.81 o 
  -2  10   8       14.18        8.07     36.30 o 
  -1  10   8       13.87        0.00     40.33 o 
   0  10   8        4.31        0.00     40.33 o 
   1  10   8        0.78       16.13     44.36 o 
   2  10   8       34.75       32.26     48.39 o 
 -14  11   8      139.34      175.19     39.62 o 
 -13  11   8       47.51       62.51     32.82 o 
 -12  11   8        0.90        0.00     28.09 o 
 -11  11   8      477.85      527.62     48.39 o 
 -10  11   8      241.03      258.85     34.88 o 
  -9  11   8      453.19      399.25     60.49 o 
  -8  11   8      473.39      366.99     60.49 o 
  -7  11   8        7.09        0.00     32.26 o 
  -6  11   8        6.84       38.31     25.66 o 
  -5  11   8      341.70      241.59     35.56 o 
  -4  11   8       31.76       35.49     28.09 o 
  -3  11   8      288.03      266.17     64.52 o 
  -2  11   8        7.46       36.30     44.36 o 
  -1  11   8        2.24       12.10     44.36 o 
   0  11   8        9.43        0.00     36.30 o 
   1  11   8        0.36        0.00     40.33 o 
 -14  12   8        3.27        0.00     33.56 o 
 -13  12   8      132.03       87.04     33.86 o 
 -12  12   8       94.84       97.43     34.88 o 
 -11  12   8       54.91       36.30     26.84 o 
 -10  12   8      163.33      153.25     52.43 o 
  -9  12   8       92.89       96.79     48.39 o 
  -8  12   8      335.50      217.77     52.43 o 
  -7  12   8      289.12      294.40     56.46 o 
  -6  12   8       35.32       28.44     26.98 o 
  -5  12   8      649.62      604.92     80.66 o 
  -4  12   8        1.69        0.00     36.30 o 
  -3  12   8      312.37      326.66     68.56 o 
  -2  12   8      472.81      641.22     92.75 o 
  -1  12   8        3.76        4.03     44.36 o 
 -13  13   8      171.70       96.79     36.74 o 
 -12  13   8       58.58      114.60     33.86 o 
 -11  13   8      158.49      221.80     60.49 o 
 -10  13   8      250.02      294.40     60.49 o 
  -9  13   8        0.35       28.23     44.36 o 
  -8  13   8      484.92      479.90     68.56 o 
  -7  13   8      207.25       96.79     48.39 o 
  -6  13   8      197.14      209.71     52.43 o 
  -5  13   8        0.48       84.69     52.43 o 
  -4  13   8        0.09       12.10     44.36 o 
  -3  13   8        0.27        0.00     44.36 o 
  -2  13   8       23.05        0.00     48.39 o 
 -12  14   8       99.34       80.66     56.46 o 
 -11  14   8      117.84      108.89     52.43 o 
 -10  14   8      227.71      302.46     64.52 o 
  -9  14   8      108.68       48.39     48.39 o 
  -8  14   8      517.58      399.25     64.52 o 
  -7  14   8       89.51       96.79     48.39 o 
  -5  14   8      361.42      322.63     76.62 o 
  -4  14   8      581.20      576.69     88.72 o 
  -9  15   8        0.54       48.39     52.43 o 
  -8  15   8      112.60       76.62     48.39 o 
   1 -16   9      272.61      311.68     62.51 o 
   2 -16   9      313.84      429.13     86.71 o 
   3 -16   9       72.05      175.32     54.44 o 
   4 -16   9        1.21        0.00     31.63 o 
   5 -16   9       67.19       92.62     37.85 o 
   6 -16   9       36.50       13.62     27.36 o 
  -2 -15   9       10.31        4.37    100.82 o 
  -1 -15   9       21.82      109.78     50.41 o 
   0 -15   9        0.00        0.00     30.53 o 
   1 -15   9       10.22       11.94     31.63 o 
   2 -15   9        5.68        0.00     29.84 o 
   3 -15   9        0.53        0.00     28.01 o 
   4 -15   9       25.91       57.08     46.38 o 
   5 -15   9       24.95        0.00     39.42 o 
   6 -15   9       42.53       41.77     27.36 o 
   7 -15   9      263.75      215.26     34.99 o 
  -3 -14   9      105.57       36.30     48.39 o 
  -2 -14   9       18.57        0.00     40.33 o 
  -1 -14   9      280.47      247.99     42.50 o 
   0 -14   9      260.38      316.92     94.77 o 
   1 -14   9      469.73      420.88     49.22 o 
   2 -14   9      494.30      426.52     47.63 o 
   3 -14   9      436.80      434.48     49.22 o 
   4 -14   9      476.47      429.04     63.10 o 
   5 -14   9      333.12      357.64     63.04 o 
   6 -14   9      314.80      353.20     37.98 o 
   7 -14   9      388.87      389.00     45.11 o 
   8 -14   9      130.13      111.12     31.44 o 
  -5 -13   9      706.93      755.30     64.81 o 
  -4 -13   9        3.77        0.00     64.52 o 
  -3 -13   9        8.40       23.86     32.82 o 
  -2 -13   9        4.28        0.00     28.01 o 
  -1 -13   9        1.59        0.00     36.30 o 
   0 -13   9        8.18       22.66     27.48 o 
   1 -13   9        8.56        0.00     28.23 o 
   2 -13   9       90.30       78.03     34.28 o 
   3 -13   9       35.25        0.00     19.88 o 
   4 -13   9      516.84      486.03     60.34 o 
   5 -13   9      222.33      274.66     32.79 o 
   6 -13   9      395.30      403.10     57.07 o 
   7 -13   9      517.22      464.79     40.75 o 
   8 -13   9        0.67        8.91     24.55 o 
   9 -13   9       15.02        8.07     42.34 o 
  -6 -12   9      554.26      447.44     54.25 o 
  -5 -12   9      266.19      277.40     48.39 o 
  -4 -12   9      239.18      178.45     38.71 o 
  -3 -12   9      110.28      131.53     34.20 o 
  -2 -12   9      142.12      202.96     36.56 o 
  -1 -12   9     1892.58     1625.77     73.61 o 
   0 -12   9       32.67        0.00     46.38 o 
   1 -12   9      771.04      820.21     58.91 o 
   2 -12   9      810.58      883.29     70.32 o 
   3 -12   9      402.09      428.79     34.99 o 
   4 -12   9      761.20      725.13     44.31 o 
   5 -12   9      756.32      776.16     46.70 o 
   6 -12   9      685.94      726.14     47.57 o 
   7 -12   9      153.84      148.28     45.85 o 
   8 -12   9       85.29       84.31     28.49 o 
   9 -12   9       91.04       40.95     26.74 o 
  -7 -11   9      121.14       79.31     36.56 o 
  -6 -11   9      401.59      358.02     47.48 o 
  -5 -11   9      183.33      196.10     38.71 o 
  -4 -11   9       89.16      105.66     33.56 o 
  -3 -11   9       62.40       27.65     52.43 o 
  -2 -11   9      399.25      365.88     56.46 o 
  -1 -11   9      481.45      435.62     70.57 o 
   0 -11   9        8.33       45.09     28.01 o 
   1 -11   9      145.79      149.43     27.52 o 
   2 -11   9        3.21        0.00     20.04 o 
   3 -11   9      241.39      210.52     27.60 o 
   4 -11   9      297.62      287.14     33.37 o 
   5 -11   9       57.13       60.49     23.47 o 
   6 -11   9      746.78      792.17     71.83 o 
   7 -11   9       13.91       25.25     23.47 o 
   8 -11   9      341.53      370.05     38.75 o 
   9 -11   9      338.47      347.55     37.70 o 
  10 -11   9       19.31       25.81     32.26 o 
  -8 -10   9       62.07       72.59     37.79 o 
  -7 -10   9       14.95       37.98     32.82 o 
  -6 -10   9      132.98      135.92     36.56 o 
  -5 -10   9      203.74      269.69     39.54 o 
  -4 -10   9       39.74        2.50     27.48 o 
  -3 -10   9      242.59      190.02     33.56 o 
  -2 -10   9     2103.86     2147.10    163.33 o 
  -1 -10   9      391.13      452.41     82.67 o 
   0 -10   9       14.83       19.41     20.73 o 
   1 -10   9        1.80        0.00     23.04 o 
   2 -10   9       55.20       61.12     22.40 o 
   3 -10   9      255.90      250.20     34.18 o 
   4 -10   9      982.60      931.70     44.68 o 
   5 -10   9      622.52      620.07     40.39 o 
   6 -10   9      115.41      162.65     27.08 o 
   7 -10   9      138.23      121.52     36.94 o 
   8 -10   9       35.67       32.85     24.39 o 
   9 -10   9       56.60       84.94     30.36 o 
  10 -10   9       45.72        4.44     28.09 o 
  -9  -9   9      110.39       94.00     36.74 o 
  -8  -9   9      371.29      342.08     46.47 o 
  -7  -9   9      240.68      271.37     52.43 o 
  -6  -9   9       31.47       27.65     29.04 o 
  -5  -9   9       73.49        0.00     40.33 o 
  -4  -9   9       89.75      116.95     32.26 o 
  -3  -9   9      740.91      602.29     49.22 o 
  -2  -9   9     2683.79     2599.07     83.29 o 
  -1  -9   9        7.80       13.36     17.47 o 
   0  -9   9       15.85       13.19     17.34 o 
   1  -9   9       70.12      103.88     29.24 o 
   2  -9   9     1226.02     1223.16     63.97 o 
   3  -9   9      134.62      155.44     25.10 o 
   4  -9   9       24.96      115.84     23.65 o 
   5  -9   9       29.23       46.43     22.40 o 
   6  -9   9      374.97      438.22     49.11 o 
   7  -9   9      165.12      209.25     27.93 o 
   8  -9   9       69.56       34.83     21.77 o 
   9  -9   9      630.96      627.08     44.28 o 
  10  -9   9      148.73      246.44     39.62 o 
 -10  -8   9      130.26       88.72     48.39 o 
  -9  -8   9       12.21       18.82     30.25 o 
  -8  -8   9       14.39       18.70     30.98 o 
  -7  -8   9      140.49      121.69     31.97 o 
  -6  -8   9       58.86       58.84     29.84 o 
  -5  -8   9        5.54        5.94     26.09 o 
  -4  -8   9      357.98      309.18     37.24 o 
  -3  -8   9        5.75       36.90     24.86 o 
  -2  -8   9      330.90      326.52     25.99 o 
  -1  -8   9      583.32      574.62     32.26 o 
   0  -8   9      576.68      611.02     32.54 o 
   1  -8   9      488.45      463.98     30.30 o 
   2  -8   9     2510.85     2479.66     61.83 o 
   3  -8   9        2.38        9.41     25.98 o 
   4  -8   9      189.19      182.47     26.20 o 
   5  -8   9      426.75      396.16     33.13 o 
   6  -8   9      866.87      910.35     44.31 o 
   7  -8   9        6.46       42.84     24.36 o 
   8  -8   9      174.73      192.67     42.56 o 
   9  -8   9       11.83       16.43     27.64 o 
  10  -8   9        2.30        4.03     44.36 o 
 -10  -7   9       21.32        8.07     36.30 o 
  -9  -7   9      168.02      169.38     48.39 o 
  -8  -7   9       55.76       37.30     60.49 o 
  -7  -7   9      150.21      146.79     31.97 o 
  -6  -7   9       49.29       63.95     36.30 o 
  -5  -7   9      747.26      728.55     70.57 o 
  -4  -7   9      439.97      407.65     39.54 o 
  -3  -7   9       39.42       38.76     16.97 o 
  -2  -7   9      384.14      449.23     28.23 o 
  -1  -7   9      264.61      271.17     23.85 o 
   0  -7   9       72.78       78.21     18.65 o 
   1  -7   9        1.09        0.00     14.62 o 
   2  -7   9       25.17       19.91     16.27 o 
   3  -7   9        1.53       19.97     17.34 o 
   4  -7   9       22.09       13.70     17.34 o 
   5  -7   9      232.45      291.31     41.65 o 
   6  -7   9      311.84      314.23     52.43 o 
   7  -7   9      514.07      431.84     48.23 o 
   8  -7   9       32.41       20.32     17.18 o 
   9  -7   9       88.26       81.55     37.79 o 
  10  -7   9      134.04      161.31     56.46 o 
 -11  -6   9        3.51        0.00     36.30 o 
 -10  -6   9        7.98       32.26     36.30 o 
  -9  -6   9       22.88        0.00     32.26 o 
  -8  -6   9       44.42       32.47     26.09 o 
  -7  -6   9        1.80       26.21     22.81 o 
  -6  -6   9      505.62      560.03     45.45 o 
  -5  -6   9      159.54      150.19     29.84 o 
  -4  -6   9      179.69      138.58     18.79 o 
  -3  -6   9      349.74      317.34     23.26 o 
  -2  -6   9      774.34      723.67     40.35 o 
  -1  -6   9      303.59      270.05     23.63 o 
   0  -6   9       36.77        9.45     14.62 o 
   1  -6   9     1237.86     1161.17     51.39 o 
   2  -6   9     3597.60     3594.74     97.87 o 
   3  -6   9     1361.94     1390.16     45.57 o 
   4  -6   9      404.77      437.51     31.09 o 
   5  -6   9      723.60      776.16     50.82 o 
   6  -6   9      331.51      261.81     28.64 o 
   7  -6   9       21.96       59.21     26.31 o 
   8  -6   9       40.26       67.33     30.53 o 
   9  -6   9       11.59       38.23     34.88 o 
  10  -6   9        9.58       75.88     58.48 o 
 -12  -5   9       31.46       44.36     44.36 o 
 -11  -5   9      258.58      250.03     52.43 o 
 -10  -5   9       35.21       68.56     36.30 o 
  -9  -5   9       62.67      112.92     40.33 o 
  -8  -5   9     3208.66     3441.02     99.32 o 
  -7  -5   9     2092.57     1940.07    106.87 o 
  -6  -5   9     3577.73     3508.55    125.02 o 
  -5  -5   9     1220.47     1277.43     40.17 o 
  -4  -5   9      120.56      109.46     17.18 o 
  -3  -5   9      126.74      117.17     16.97 o 
  -2  -5   9       41.36       40.62     28.45 o 
  -1  -5   9      319.34      284.94     33.89 o 
   0  -5   9      287.61      299.58     31.12 o 
   1  -5   9      897.98      838.56     33.44 o 
   2  -5   9      187.28      180.58     20.51 o 
   3  -5   9      100.86      131.47     20.24 o 
   4  -5   9        0.23        0.00     14.62 o 
   5  -5   9      399.79      390.52     30.36 o 
   6  -5   9        8.68        2.92     17.45 o 
   7  -5   9       81.22       96.79     44.36 o 
   8  -5   9        9.23       60.49     40.33 o 
   9  -5   9        1.19        8.07     36.30 o 
  10  -5   9      170.54      145.18     52.43 o 
 -12  -4   9        4.96       36.30     40.33 o 
 -11  -4   9       56.23       68.56     40.33 o 
 -10  -4   9       69.30       60.49     36.30 o 
  -9  -4   9      134.12      145.18     40.33 o 
  -8  -4   9        0.20        0.00     32.26 o 
  -7  -4   9      171.81      189.21     32.26 o 
  -6  -4   9      458.25      415.89     26.18 o 
  -5  -4   9      450.07      407.73     34.28 o 
  -4  -4   9      308.11      270.22     23.77 o 
  -3  -4   9     2897.83     2871.92     75.22 o 
  -2  -4   9      367.67      463.52     32.82 o 
  -1  -4   9     3015.56     2832.04     57.95 o 
   0  -4   9       20.14       23.32     19.75 o 
   1  -4   9     2790.94     2675.78     56.39 o 
   2  -4   9      918.45      848.20     33.44 o 
   3  -4   9      465.95      454.51     36.40 o 
   4  -4   9     1103.47     1228.65     43.97 o 
   5  -4   9      331.76      391.95     28.97 o 
   6  -4   9      166.71      221.17     37.79 o 
   7  -4   9       97.64      124.93     33.86 o 
   8  -4   9      167.19      159.62     37.79 o 
   9  -4   9       56.72       41.17     34.28 o 
  10  -4   9       17.07       30.71     35.77 o 
 -13  -3   9      120.36      189.54     52.43 o 
 -12  -3   9      627.12      560.56     68.56 o 
 -11  -3   9      446.80      350.85     56.46 o 
 -10  -3   9      419.03      479.90     60.49 o 
  -9  -3   9      158.07      209.71     44.36 o 
  -8  -3   9       68.40       46.26     32.26 o 
  -7  -3   9      123.25       98.04     19.31 o 
  -6  -3   9      259.56      236.56     21.19 o 
  -5  -3   9        2.18       12.47     12.02 o 
  -4  -3   9      293.36      272.59     22.81 o 
  -3  -3   9      518.63      527.91     33.56 o 
  -2  -3   9      241.09      232.03     18.20 o 
  -1  -3   9      215.74      182.25     17.18 o 
   0  -3   9      360.18      422.30     23.01 o 
   1  -3   9      322.17      358.15     21.60 o 
   2  -3   9       66.65       72.64     14.25 o 
   3  -3   9      207.64      182.16     20.24 o 
   4  -3   9        1.70        0.00     13.18 o 
   5  -3   9      206.44      223.64     50.41 o 
   6  -3   9      129.43      138.88     31.97 o 
   7  -3   9      265.24      291.89     40.69 o 
   8  -3   9       33.01       46.38     54.44 o 
   9  -3   9        8.23        0.00     30.98 o 
 -13  -2   9       40.21       76.62     40.33 o 
 -12  -2   9      162.81      201.64     48.39 o 
 -11  -2   9      129.58      108.89     40.33 o 
 -10  -2   9       68.54      104.85     36.30 o 
  -9  -2   9        0.30        0.00     28.23 o 
  -8  -2   9      178.91      199.26     21.91 o 
  -7  -2   9      424.34      439.26     26.67 o 
  -6  -2   9      222.02      199.81     19.16 o 
  -5  -2   9      125.62      112.53     20.05 o 
  -4  -2   9     1288.08     1297.41     47.48 o 
  -3  -2   9       12.85        0.00     10.75 o 
  -2  -2   9      210.51      215.66     18.51 o 
  -1  -2   9     4041.46     3794.55     65.51 o 
   0  -2   9      949.47      838.43     27.36 o 
   1  -2   9     2604.00     2635.01    113.49 o 
   2  -2   9        6.40       26.06     12.39 o 
   3  -2   9     1868.27     1835.14     46.10 o 
   4  -2   9     1258.94     1296.13     59.07 o 
   5  -2   9      514.62      626.47     50.39 o 
   6  -2   9      595.39      631.62     51.33 o 
   7  -2   9      811.30      899.70     62.98 o 
   8  -2   9        0.85       41.20     31.97 o 
   9  -2   9        7.35        0.00     31.37 o 
 -14  -1   9       25.43      189.54     52.43 o 
 -13  -1   9      112.95      141.15     44.36 o 
 -12  -1   9       56.13      173.41     44.36 o 
 -11  -1   9      436.63      411.35     56.46 o 
 -10  -1   9      401.00      459.74     56.46 o 
  -9  -1   9      965.36     1027.10     48.23 o 
  -8  -1   9     1262.04     1315.67     51.09 o 
  -7  -1   9      414.06      433.49     26.32 o 
  -6  -1   9     3009.87     3027.16     60.28 o 
  -5  -1   9      212.05      230.17     26.09 o 
  -4  -1   9       72.77      103.77     20.66 o 
  -3  -1   9      130.51      218.42     17.45 o 
  -2  -1   9     1211.70     1335.44     33.89 o 
  -1  -1   9     1661.11     1715.22     40.57 o 
   0  -1   9     1191.59     1263.96     32.70 o 
   1  -1   9       75.32      108.99     13.28 o 
   2  -1   9      537.23      650.27     43.58 o 
   3  -1   9       24.01       11.09     36.30 o 
   4  -1   9       75.97       78.11     26.09 o 
   5  -1   9      183.33      171.28     32.82 o 
   6  -1   9       45.78       63.72     28.09 o 
   7  -1   9      204.40      325.81     94.77 o 
   8  -1   9       26.72       38.05     48.39 o 
   9  -1   9        2.73       32.26     52.43 o 
 -14   0   9       46.34       92.75     44.36 o 
 -13   0   9       17.96       12.10     32.26 o 
 -12   0   9      277.44      290.36     52.43 o 
 -11   0   9       66.30       76.62     36.30 o 
 -10   0   9       36.32       22.54     24.11 o 
  -9   0   9       58.37      110.93     24.11 o 
  -8   0   9       42.72       17.99     28.23 o 
  -7   0   9     1134.35     1175.17     37.25 o 
  -6   0   9       62.98       22.58     17.49 o 
  -5   0   9      225.01      204.09     29.09 o 
  -4   0   9      113.74      179.97     20.32 o 
  -3   0   9      256.66      270.04     20.13 o 
  -2   0   9     1038.03     1001.46     27.60 o 
  -1   0   9     1595.01     1764.97     45.01 o 
   0   0   9        2.68       10.42     16.41 o 
   1   0   9     1986.15     2123.34     66.85 o 
   2   0   9     1441.71     1376.86     56.18 o 
   3   0   9      448.99      418.32     38.71 o 
   4   0   9       94.31       98.40     26.84 o 
   5   0   9     1888.80     2032.50    104.85 o 
   6   0   9      431.15      381.40     68.56 o 
   7   0   9     1244.76     1189.68    100.82 o 
   8   0   9      162.11      157.28     60.49 o 
 -14   1   9      103.90      153.25     48.39 o 
 -11   1   9      559.69      655.54     64.52 o 
 -10   1   9     1557.87     1798.23     80.66 o 
  -9   1   9     2078.75     2188.34     65.59 o 
  -8   1   9      896.35      948.61     44.13 o 
  -7   1   9     1355.38     1272.61     48.48 o 
  -6   1   9     2874.44     2742.03     54.19 o 
  -5   1   9      148.77      166.01     18.86 o 
  -4   1   9      372.83      412.40     20.51 o 
  -3   1   9      959.47      998.60     29.25 o 
  -2   1   9      817.85      750.85     78.64 o 
  -1   1   9        9.19       43.12     40.33 o 
   0   1   9       10.54        7.70     18.15 o 
   1   1   9      391.86      403.14     86.71 o 
   2   1   9      524.11      643.95     44.57 o 
   3   1   9        4.86       14.62     22.28 o 
   4   1   9       48.96       61.98     26.09 o 
   5   1   9      104.35      109.85     38.31 o 
   6   1   9        0.03       13.16     26.98 o 
   7   1   9       17.37       12.10     44.36 o 
   8   1   9       93.65      145.18     60.49 o 
 -14   2   9        1.26        0.00     32.26 o 
 -13   2   9      252.24      262.13     48.39 o 
 -12   2   9      217.02      142.37     29.84 o 
 -11   2   9        8.74        0.00     20.13 o 
 -10   2   9       29.54       27.98     22.28 o 
  -9   2   9      540.11      623.25     39.62 o 
  -8   2   9     1180.49     1284.66     49.84 o 
  -7   2   9     1040.86     1094.56     34.77 o 
  -6   2   9      244.08      204.96     17.74 o 
  -5   2   9      173.18      188.94     24.11 o 
  -4   2   9       20.29       12.10      9.88 o 
  -3   2   9      736.13      770.70     22.39 o 
  -2   2   9       97.81       63.28     18.37 o 
  -1   2   9       56.65       58.20     22.18 o 
   0   2   9      242.94      248.24     34.28 o 
   1   2   9     1066.03      957.94     47.48 o 
   2   2   9       84.91      102.55     24.11 o 
   3   2   9      518.27      448.90     42.34 o 
   5   2   9       48.31       46.78     28.23 o 
   6   2   9      115.89      201.64     60.49 o 
   7   2   9      120.22       40.33     52.43 o 
 -15   3   9      104.92       72.59     44.36 o 
 -14   3   9      174.50      104.85     40.33 o 
 -13   3   9      388.27      382.93     66.54 o 
 -12   3   9        6.25       16.37     44.36 o 
 -11   3   9      383.12      527.03     44.36 o 
 -10   3   9        2.28       15.38     22.28 o 
  -9   3   9     2327.32     2407.74     69.82 o 
  -8   3   9       87.33       58.76     19.36 o 
  -7   3   9     1780.57     1702.85     64.52 o 
  -6   3   9     1568.66     1513.44     52.96 o 
  -5   3   9     1727.00     1753.01     40.92 o 
  -4   3   9     1092.92     1498.54     52.70 o 
  -3   3   9     5969.45     6354.64    130.80 o 
  -2   3   9      295.18      270.06     36.30 o 
  -1   3   9       37.11       52.43     32.26 o 
   0   3   9     2766.68     2454.36     74.56 o 
   1   3   9       39.68       10.49     38.31 o 
   2   3   9      156.37      109.11     26.09 o 
   3   3   9      143.34      127.59     28.09 o 
   4   3   9        6.20        0.00     23.13 o 
   5   3   9        2.71        0.00     40.33 o 
   6   3   9       26.88        0.00     36.30 o 
   7   3   9        3.52       32.26     52.43 o 
 -15   4   9       19.40       52.43     40.33 o 
 -14   4   9        1.61        0.00     26.09 o 
 -13   4   9      272.98      252.26     54.44 o 
 -12   4   9       77.48       32.26     38.31 o 
 -11   4   9       45.81       44.84     54.44 o 
 -10   4   9        0.80       12.90     26.21 o 
  -9   4   9       75.13       32.26     19.36 o 
  -8   4   9      253.93      307.81     29.04 o 
  -7   4   9        8.02       25.13     22.18 o 
  -6   4   9      169.15      167.74     23.20 o 
  -5   4   9     1602.52     1478.12     37.68 o 
  -4   4   9      126.64      141.15     25.66 o 
  -3   4   9      151.49      188.35     26.98 o 
  -2   4   9     1742.98     1874.73     63.74 o 
  -1   4   9      674.62      647.14     41.65 o 
   0   4   9      338.84      340.63     34.88 o 
   1   4   9     1414.97     1265.27    177.44 o 
   2   4   9       90.01      107.86     26.09 o 
   3   4   9      418.10      467.85     41.65 o 
   4   4   9       36.45       52.43     44.36 o 
   5   4   9      204.68      225.84     64.52 o 
   6   4   9      193.12      217.77     68.56 o 
 -15   5   9        1.90        9.17     29.84 o 
 -14   5   9      103.48       68.01     58.48 o 
 -13   5   9      241.89      216.08     36.74 o 
 -12   5   9      281.41      183.31     46.38 o 
 -11   5   9      399.41      453.62     88.72 o 
 -10   5   9      580.81      602.10     84.69 o 
  -9   5   9       57.65       45.12     22.28 o 
  -8   5   9        3.48        0.00     17.10 o 
  -7   5   9       81.57       57.08     17.10 o 
  -6   5   9     1981.85     1992.21     46.20 o 
  -5   5   9     6409.52     6664.65    102.05 o 
  -4   5   9     1146.00     1012.98     82.67 o 
  -3   5   9     1299.16     1196.23     84.69 o 
  -2   5   9     1120.73     1030.22     49.36 o 
  -1   5   9      625.33      645.25     44.57 o 
   0   5   9      502.52      438.51     38.71 o 
   1   5   9       22.53       50.16     22.28 o 
   2   5   9      140.62      183.16     31.97 o 
   3   5   9       71.09      104.85     48.39 o 
   4   5   9        1.39        0.00     40.33 o 
   5   5   9        5.68       28.23     48.39 o 
 -15   6   9        0.77       10.45     29.84 o 
 -14   6   9       63.72       78.73     31.97 o 
 -13   6   9      227.51      237.23     38.31 o 
 -12   6   9      204.81      188.83     34.28 o 
 -11   6   9        2.72       14.95     23.13 o 
 -10   6   9        8.41        9.58     20.75 o 
  -9   6   9      102.00      104.97     26.21 o 
  -8   6   9       62.21       70.07     20.13 o 
  -7   6   9        0.50       28.81     17.63 o 
  -6   6   9       58.92       38.36     14.63 o 
  -5   6   9        6.59       11.56     21.25 o 
  -4   6   9      141.03      148.80     26.98 o 
  -3   6   9      166.36      180.85     28.09 o 
  -2   6   9       99.14      103.20     38.31 o 
  -1   6   9      938.93      932.31     50.39 o 
   0   6   9       72.92       45.62     26.21 o 
   1   6   9      458.12      487.25     44.36 o 
   2   6   9      318.11      294.40     64.52 o 
   3   6   9      565.70      576.69     84.69 o 
   4   6   9      155.99       52.43     52.43 o 
   5   6   9       47.35      104.85     56.46 o 
 -15   7   9        0.88        0.00     29.04 o 
 -14   7   9       10.40       23.62     29.04 o 
 -13   7   9      131.39      120.65     33.86 o 
 -12   7   9       40.02       22.40     25.19 o 
 -11   7   9        6.23        0.00     22.28 o 
 -10   7   9      942.64      906.38     52.24 o 
  -9   7   9      519.93      536.10     38.71 o 
  -8   7   9        1.76        3.23     20.13 o 
  -7   7   9      328.72      351.45     29.84 o 
  -6   7   9       35.07       34.53     30.25 o 
  -5   7   9     1222.00     1392.12     62.51 o 
  -4   7   9      431.62      381.20     38.42 o 
  -3   7   9       18.46        0.00     40.33 o 
  -2   7   9      829.07      944.46     78.64 o 
  -1   7   9      419.07      392.35     38.71 o 
   0   7   9     1118.06     1116.73     55.94 o 
   1   7   9       16.02        4.03     36.30 o 
   2   7   9       25.20       16.13     44.36 o 
   3   7   9      170.17      205.67     60.49 o 
   4   7   9       22.16       20.16     44.36 o 
 -15   8   9       63.03       75.82     34.88 o 
 -14   8   9       55.10       99.53     35.56 o 
 -13   8   9      424.62      562.24     66.54 o 
 -12   8   9        0.77       45.42     26.09 o 
 -11   8   9      152.91      206.11     33.86 o 
 -10   8   9       16.51       26.09     23.13 o 
  -9   8   9      131.04       76.62     26.09 o 
  -8   8   9       76.43       63.81     23.13 o 
  -7   8   9        8.70       16.13     36.30 o 
  -6   8   9       70.97       60.02     24.11 o 
  -5   8   9       43.80       34.28     25.66 o 
  -4   8   9       63.80       44.36     36.30 o 
  -3   8   9      208.24      164.49     29.84 o 
  -2   8   9      474.52      524.27     72.59 o 
  -1   8   9      144.89      160.11     30.53 o 
   0   8   9      372.53      379.08     68.56 o 
   1   8   9      106.60      120.98     52.43 o 
   2   8   9       34.13       28.23     44.36 o 
   3   8   9      266.45      209.71     64.52 o 
 -15   9   9      242.32      247.33     45.36 o 
 -14   9   9      765.00      745.51     57.99 o 
 -13   9   9        1.11        0.00     28.09 o 
 -12   9   9       95.26       86.16     36.30 o 
 -11   9   9        5.74        0.00     34.28 o 
 -10   9   9       17.56       29.57     23.82 o 
  -9   9   9        6.84        0.00     34.28 o 
  -8   9   9      225.05      266.17     52.43 o 
  -7   9   9        3.12       36.30     36.30 o 
  -6   9   9       10.78       30.25     25.66 o 
  -5   9   9       72.77       45.00     26.98 o 
  -4   9   9       69.33       60.49     25.66 o 
  -3   9   9       33.31        2.48     14.74 o 
  -2   9   9       22.64       34.39     26.09 o 
  -1   9   9      122.63      177.44     52.43 o 
   0   9   9       79.46      104.85     48.39 o 
   1   9   9        1.84        0.00     40.33 o 
   2   9   9       22.03        0.00     44.36 o 
 -14  10   9      249.92      257.21     42.49 o 
 -13  10   9       57.78       48.57     50.41 o 
 -12  10   9      180.68      197.25     56.46 o 
 -11  10   9      140.68      108.66     29.04 o 
 -10  10   9      841.99      822.40     64.53 o 
  -9  10   9      213.53      221.80     52.43 o 
  -8  10   9       39.62       48.39     44.36 o 
  -7  10   9       36.10      104.85     44.36 o 
  -6  10   9       41.79       61.77     26.98 o 
  -5  10   9       56.63       52.85     48.39 o 
  -4  10   9       39.40       36.30     28.23 o 
  -3  10   9       68.31       47.12     26.09 o 
  -2  10   9       37.32       72.59     48.39 o 
  -1  10   9       26.19        0.00     40.33 o 
   0  10   9       11.56       20.16     44.36 o 
   1  10   9       94.57      149.21     60.49 o 
 -14  11   9       14.78        0.00     64.52 o 
 -13  11   9       73.79       44.02     38.31 o 
 -12  11   9      125.32      155.27     34.28 o 
 -11  11   9        3.46        0.00     40.33 o 
 -10  11   9      115.96      108.89     48.39 o 
  -9  11   9      591.70      536.36     72.59 o 
  -8  11   9      227.06      141.15     48.39 o 
  -7  11   9      279.74      282.30     56.46 o 
  -6  11   9      505.72      493.99     50.41 o 
  -5  11   9      365.93      402.09     54.44 o 
  -4  11   9      381.41      311.50     66.54 o 
  -3  11   9       64.69       44.36     44.36 o 
  -2  11   9      305.96      318.59     68.56 o 
  -1  11   9      182.13      177.44     64.52 o 
   0  11   9        0.65       48.39     52.43 o 
 -13  12   9       72.88       42.34     46.38 o 
 -12  12   9       76.96       68.56     48.39 o 
 -11  12   9       78.43       52.43     48.39 o 
 -10  12   9      103.67       52.43     48.39 o 
  -9  12   9      208.46      213.74     52.43 o 
  -8  12   9       94.43      112.92     48.39 o 
  -7  12   9        0.41        0.00     36.30 o 
  -6  12   9       11.93        0.00     36.30 o 
  -5  12   9        7.50        0.00     32.26 o 
  -4  12   9       19.15       76.62     52.43 o 
  -3  12   9        1.70       36.30     52.43 o 
  -2  12   9       27.61       28.23     44.36 o 
 -12  13   9      127.33      137.12     56.46 o 
 -11  13   9      360.90      338.76     64.52 o 
 -10  13   9      623.01      520.23     72.59 o 
  -9  13   9      593.19      471.84     68.56 o 
  -8  13   9       36.18      112.92     48.39 o 
  -7  13   9      755.49      814.63     84.69 o 
  -6  13   9       83.57       84.69     44.36 o 
  -5  13   9      617.29      621.05     88.72 o 
  -4  13   9      361.37      475.87     84.69 o 
  -3  13   9      260.87      322.63     76.62 o 
 -11  14   9       31.55       32.26     52.43 o 
 -10  14   9      102.90       24.20     56.46 o 
  -9  14   9       79.26       84.69     52.43 o 
  -8  14   9      128.27      104.85     52.43 o 
  -7  14   9       54.67        0.00     40.33 o 
   2 -16  10       32.47        0.00     42.34 o 
   3 -16  10      102.77       94.84     37.85 o 
   4 -16  10       47.21       50.63     34.76 o 
  -1 -15  10      297.17      265.11     46.25 o 
   0 -15  10      431.74      398.63    112.92 o 
   1 -15  10     1028.50     1000.85    129.05 o 
   2 -15  10      482.04      460.90     51.30 o 
   3 -15  10      371.73      404.44     51.33 o 
   4 -15  10      294.24      256.91     43.96 o 
   5 -15  10      108.40      137.88     33.13 o 
   6 -15  10       55.51       39.38     28.72 o 
  -3 -14  10       76.49        3.86     31.97 o 
  -2 -14  10       33.32        6.49     34.28 o 
  -1 -14  10        4.98       20.51     30.53 o 
   0 -14  10       15.27       12.27     30.53 o 
   1 -14  10      136.18       88.12     40.33 o 
   2 -14  10       49.41       18.23     29.19 o 
   3 -14  10      327.62      274.52     43.96 o 
   4 -14  10      172.13      180.63     30.95 o 
   5 -14  10       10.19        0.00     24.04 o 
   6 -14  10       87.46       95.47     28.49 o 
   7 -14  10      260.60      258.30     44.63 o 
  -5 -13  10      537.74      613.03    116.95 o 
  -4 -13  10       64.73       31.46     33.56 o 
  -3 -13  10        0.95        0.00     27.48 o 
  -2 -13  10      121.36       98.03     35.77 o 
  -1 -13  10      273.83      318.58     42.50 o 
   0 -13  10      956.38      791.46     96.79 o 
   1 -13  10      615.35      558.75     52.97 o 
   2 -13  10      268.92      263.24     41.50 o 
   3 -13  10      421.22      411.17     37.10 o 
   4 -13  10      235.75      263.50     33.37 o 
   5 -13  10      295.47      332.18     37.67 o 
   6 -13  10       72.80       55.98     26.20 o 
   7 -13  10      160.36      158.32     35.88 o 
   8 -13  10      176.63      163.63     33.44 o 
  -6 -12  10      126.22       82.90     36.56 o 
  -5 -12  10        0.98        1.83     32.26 o 
  -4 -12  10       24.98       53.83     31.97 o 
  -3 -12  10        0.83       12.10     29.04 o 
  -2 -12  10        2.26        0.00     26.84 o 
  -1 -12  10       35.83       70.57     31.12 o 
   0 -12  10       36.92       30.92     27.48 o 
   1 -12  10        0.14        0.00     32.26 o 
   2 -12  10       29.55       24.09     21.35 o 
   3 -12  10      307.07      306.23     32.26 o 
   4 -12  10        8.31        0.00     23.38 o 
   5 -12  10      186.09      177.31     29.52 o 
   6 -12  10      194.95      234.83     31.22 o 
   7 -12  10       36.40       27.42     24.55 o 
   8 -12  10       20.10        0.00     23.65 o 
   9 -12  10       29.70       55.72     27.15 o 
  -7 -11  10       41.37       32.10     34.88 o 
  -6 -11  10       97.68       88.50     66.54 o 
  -5 -11  10        2.29       28.23     30.53 o 
  -4 -11  10      100.84       97.59     33.56 o 
  -3 -11  10      428.69      393.87     46.25 o 
  -2 -11  10      166.23       95.94     30.53 o 
  -1 -11  10      333.65      285.63     39.54 o 
   0 -11  10        2.76        0.00     32.26 o 
   1 -11  10        1.72       23.11     20.18 o 
   2 -11  10       17.55        0.00     20.04 o 
   3 -11  10       87.68       69.87     24.89 o 
   4 -11  10       96.93      116.67     25.99 o 
   5 -11  10      293.12      284.36     33.76 o 
   6 -11  10      727.50      702.39     45.18 o 
   7 -11  10        0.54        0.00     29.52 o 
   8 -11  10       20.42       14.16     31.83 o 
   9 -11  10       50.01       44.18     27.32 o 
  -8 -10  10       12.40        0.00     30.98 o 
  -7 -10  10      164.56      240.77     41.65 o 
  -6 -10  10       45.34       26.21     40.33 o 
  -5 -10  10       20.96       22.28     27.48 o 
  -4 -10  10       17.33       50.59     56.46 o 
  -3 -10  10      508.82      459.51     45.45 o 
  -2 -10  10        0.30        7.26     36.30 o 
  -1 -10  10        1.88       23.81     32.26 o 
   0 -10  10      249.85      247.74     27.60 o 
   1 -10  10      418.32      431.13     34.21 o 
   2 -10  10        0.31       16.52     19.17 o 
   3 -10  10      133.14      146.31     26.08 o 
   4 -10  10     1480.18     1417.40     53.52 o 
   5 -10  10       72.10      103.94     25.76 o 
   6 -10  10      218.26      216.06     34.62 o 
   7 -10  10       31.17       87.91     25.99 o 
   8 -10  10       94.33      102.68     26.74 o 
   9 -10  10      158.97      160.46     30.17 o 
  -9  -9  10       23.14        0.00     40.33 o 
  -8  -9  10       38.72       16.13     46.38 o 
  -7  -9  10      112.70      105.01     34.88 o 
  -6  -9  10       89.07      198.18     42.34 o 
  -5  -9  10       19.34       48.39     28.01 o 
  -4  -9  10        8.15        8.47     24.86 o 
  -3  -9  10     1814.86     1853.43     88.72 o 
  -2  -9  10      332.65      364.13     60.49 o 
  -1  -9  10       53.95       52.71     20.04 o 
   0  -9  10      282.85      329.14     29.03 o 
   1  -9  10      960.66      966.24     88.01 o 
   2  -9  10     3001.21     2953.83     73.09 o 
   3  -9  10     4378.03     4384.72     92.11 o 
   4  -9  10      429.36      326.55     31.22 o 
   5  -9  10      161.61      152.97     26.68 o 
   6  -9  10        3.63        8.33     19.10 o 
   7  -9  10       91.73      166.89     40.29 o 
   8  -9  10       94.56       69.67     25.76 o 
   9  -9  10        5.60       26.01     24.19 o 
 -10  -8  10        9.41       56.46     44.36 o 
  -9  -8  10      218.88      233.90     56.46 o 
  -8  -8  10      338.76      284.42     80.66 o 
  -7  -8  10       20.99        0.00     26.09 o 
  -6  -8  10        5.70        0.00     64.53 o 
  -5  -8  10       62.79       66.72     29.84 o 
  -4  -8  10      136.06      213.80     74.61 o 
  -3  -8  10     1677.43     1809.41     72.35 o 
  -2  -8  10      133.84      147.62     22.40 o 
  -1  -8  10       48.64       68.19     18.65 o 
   0  -8  10      154.32      187.11     24.04 o 
   1  -8  10       23.79       29.93     19.88 o 
   2  -8  10        0.05        9.58     21.27 o 
   3  -8  10      141.77      185.90     25.99 o 
   4  -8  10       27.37       39.13     20.91 o 
   5  -8  10       43.55       44.79     20.24 o 
   6  -8  10        3.93        1.92     14.26 o 
   7  -8  10       78.34       32.43     36.08 o 
   8  -8  10      372.13      363.10     49.36 o 
   9  -8  10      145.35      192.21     44.57 o 
 -10  -7  10       27.73        0.00     36.30 o 
  -9  -7  10        0.38        0.00     36.30 o 
  -8  -7  10      177.57       94.51     86.71 o 
  -7  -7  10       21.84        0.00     26.09 o 
  -6  -7  10      268.87      252.57     44.36 o 
  -5  -7  10       50.08       50.31     27.48 o 
  -4  -7  10      875.71      879.49     55.13 o 
  -3  -7  10     1183.44     1289.00     50.03 o 
  -2  -7  10      922.43      996.48     40.15 o 
  -1  -7  10     1760.29     1807.25     51.59 o 
   0  -7  10      213.96      230.27     23.85 o 
   1  -7  10      197.76      194.99     23.26 o 
   2  -7  10      768.72      678.98     37.10 o 
   3  -7  10      257.47      246.28     36.56 o 
   4  -7  10       17.84       25.77     24.34 o 
   5  -7  10      530.66      567.48     61.11 o 
   6  -7  10       82.32      124.47     24.24 o 
   7  -7  10        5.53       15.49     19.88 o 
   8  -7  10      163.07      178.58     48.39 o 
   9  -7  10      143.84      159.10     42.50 o 
 -11  -6  10        3.13       24.20     40.33 o 
 -10  -6  10      418.80      443.61     64.52 o 
  -9  -6  10      118.36      189.54     44.36 o 
  -8  -6  10       45.35        8.51     25.19 o 
  -7  -6  10     3001.80     1984.14    112.92 o 
  -6  -6  10      930.37      983.12     58.07 o 
  -5  -6  10      620.88      696.40     80.66 o 
  -4  -6  10       32.48       29.62     19.63 o 
  -3  -6  10      407.64      382.53     27.36 o 
  -2  -6  10      254.61      247.35     23.85 o 
  -1  -6  10      299.89      274.89     24.89 o 
   0  -6  10      470.70      498.38     40.27 o 
   1  -6  10      252.65      281.39     24.89 o 
   2  -6  10        0.64        0.00     14.62 o 
   3  -6  10       12.02       31.35     21.65 o 
   4  -6  10       37.67       23.95     18.16 o 
   5  -6  10        6.01        3.14     17.97 o 
   6  -6  10      200.24      174.02     25.76 o 
   7  -6  10      153.90      157.03     37.79 o 
   8  -6  10        6.54       76.62     33.56 o 
   9  -6  10       96.58      119.65     82.67 o 
 -12  -5  10        4.21       44.36     44.36 o 
 -11  -5  10        4.32       20.16     36.30 o 
 -10  -5  10       26.65       88.72     40.33 o 
  -9  -5  10        4.07        0.00     28.23 o 
  -8  -5  10       22.07       20.59     28.23 o 
  -7  -5  10      521.85      522.40     44.57 o 
  -6  -5  10        1.60        0.00     48.39 o 
  -5  -5  10      231.50      208.44     27.87 o 
  -4  -5  10      368.71      356.04     25.76 o 
  -3  -5  10      873.44      889.43     36.18 o 
  -2  -5  10      627.36      675.88     46.01 o 
  -1  -5  10       17.81       30.25     14.73 o 
   0  -5  10     2261.11     2238.98     61.02 o 
   1  -5  10     2547.73     2651.07     83.05 o 
   2  -5  10     1252.15     1158.65     41.07 o 
   3  -5  10       24.64       33.50     15.54 o 
   4  -5  10       19.42        0.00     15.39 o 
   5  -5  10     1484.90     1373.93     48.79 o 
   6  -5  10      906.72      987.48     76.62 o 
   7  -5  10      193.13      205.67     52.43 o 
   8  -5  10       56.44       36.30     40.33 o 
   9  -5  10       64.38       24.20     44.36 o 
 -12  -4  10      109.39       84.69     40.33 o 
 -11  -4  10      528.62      403.28     60.49 o 
 -10  -4  10       82.59       48.39     36.30 o 
  -9  -4  10      383.09      233.90     44.36 o 
  -8  -4  10      191.37      110.04     29.04 o 
  -7  -4  10       66.86       93.96     28.09 o 
  -6  -4  10      666.65      703.51     32.78 o 
  -5  -4  10     1038.92     1098.69     43.58 o 
  -4  -4  10     2532.77     2631.93     57.95 o 
  -3  -4  10      129.17       81.19     16.72 o 
  -2  -4  10      316.56      340.21     25.32 o 
  -1  -4  10      140.26      140.72     16.97 o 
   0  -4  10        4.37       18.44     14.46 o 
   1  -4  10        6.60        5.85     12.74 o 
   2  -4  10       22.33       38.30     15.54 o 
   3  -4  10       16.50       22.34     15.39 o 
   4  -4  10      102.57      107.49     20.51 o 
   5  -4  10        2.50       34.17     26.09 o 
   6  -4  10      164.57      147.37     32.82 o 
   7  -4  10       91.02      183.77     38.71 o 
   8  -4  10       23.63       65.49     74.61 o 
   9  -4  10        1.19        0.00     33.86 o 
 -13  -3  10        1.63        0.00     36.30 o 
 -12  -3  10       20.93       88.72     44.36 o 
 -11  -3  10        4.18       20.16     36.30 o 
 -10  -3  10       17.29       40.33     36.30 o 
  -9  -3  10       58.11       76.62     36.30 o 
  -8  -3  10       13.98       23.75     25.19 o 
  -7  -3  10       50.71       84.20     19.16 o 
  -6  -3  10      237.50      271.58     24.34 o 
  -5  -3  10      284.94      294.90     23.36 o 
  -4  -3  10      207.94      157.77     40.33 o 
  -3  -3  10     3270.16     3377.09     65.52 o 
  -2  -3  10      506.72      588.01     29.17 o 
  -1  -3  10        2.26        0.00     11.90 o 
   0  -3  10     2151.28     2008.65     47.50 o 
   1  -3  10     1105.40      989.25     34.51 o 
   2  -3  10      342.70      383.59     41.71 o 
   3  -3  10      633.51      573.98     46.47 o 
   4  -3  10      226.47      270.36     37.79 o 
   5  -3  10      432.09      517.46     48.23 o 
   6  -3  10      488.18      430.08     45.36 o 
   7  -3  10      108.58       59.09     78.64 o 
   8  -3  10       23.86        4.03     29.04 o 
   9  -3  10       23.55       15.20     36.74 o 
 -13  -2  10      298.92      250.03     52.43 o 
 -12  -2  10      330.27      314.56     52.43 o 
 -11  -2  10      357.85      338.76     52.43 o 
 -10  -2  10      377.88      387.15     56.46 o 
  -9  -2  10      821.73      814.63     68.56 o 
  -8  -2  10      247.04      246.08     29.84 o 
  -7  -2  10      795.28      933.63     36.67 o 
  -6  -2  10      252.23      250.60     26.75 o 
  -5  -2  10      451.83      421.80     32.82 o 
  -4  -2  10     2066.05     2408.23    102.84 o 
  -3  -2  10     1086.98     1351.43     47.63 o 
  -2  -2  10      100.99      108.62     14.95 o 
  -1  -2  10      606.71      620.78     30.35 o 
   0  -2  10        1.87       17.60     12.01 o 
   1  -2  10      116.20      116.46     15.74 o 
   2  -2  10      495.46      462.91     39.62 o 
   3  -2  10       61.62       69.45     25.19 o 
   4  -2  10       54.00       34.60     26.09 o 
   5  -2  10      235.65      321.64     76.62 o 
   6  -2  10      286.36      374.85     72.59 o 
   7  -2  10       31.06       37.35     32.70 o 
   8  -2  10       62.99       66.04     33.86 o 
 -14  -1  10        5.78        0.00     36.30 o 
 -13  -1  10       47.92        0.00     36.30 o 
 -12  -1  10       19.55        0.00     32.26 o 
 -11  -1  10        6.48        0.00     32.26 o 
 -10  -1  10        3.93       40.33     32.26 o 
  -9  -1  10       27.27        8.07     19.96 o 
  -8  -1  10       97.62      102.36     48.39 o 
  -7  -1  10      151.22      150.39     19.86 o 
  -6  -1  10      251.24      209.33     35.08 o 
  -5  -1  10      270.66      308.67     36.56 o 
  -4  -1  10        7.60       15.56     13.04 o 
  -3  -1  10      493.80      502.43     25.15 o 
  -2  -1  10     2161.30     1949.65     48.39 o 
  -1  -1  10     1754.15     1550.70     39.47 o 
   0  -1  10     1869.35     1784.82     61.96 o 
   1  -1  10      415.83      439.65     37.79 o 
   2  -1  10      844.68      837.11     49.22 o 
   3  -1  10       55.45       79.81     26.98 o 
   4  -1  10      610.13      618.27     58.48 o 
   5  -1  10      802.18      748.49     56.18 o 
   6  -1  10      748.39      754.14     58.07 o 
   7  -1  10       13.04       10.63     30.98 o 
   8  -1  10       22.58       60.49     34.22 o 
 -14   0  10       84.73       36.30     40.33 o 
 -13   0  10      395.22      496.04     64.52 o 
 -12   0  10      827.99     1056.60     80.66 o 
 -11   0  10      215.20      169.38     40.33 o 
 -10   0  10      603.26      620.82     48.39 o 
  -9   0  10     1131.58     1203.69     52.70 o 
  -8   0  10      383.53      390.51     32.70 o 
  -7   0  10     1124.25     1169.23     39.20 o 
  -6   0  10      337.84      355.17     23.56 o 
  -5   0  10      332.90      323.58     21.91 o 
  -4   0  10       67.13      116.27     14.95 o 
  -3   0  10      304.43      316.55     18.59 o 
  -2   0  10      367.95      350.19     20.51 o 
  -1   0  10       81.77       97.07     22.28 o 
   0   0  10        1.04        0.00     17.10 o 
   1   0  10      447.48      466.19     44.36 o 
   2   0  10       44.93       59.78     23.13 o 
   3   0  10       68.00      117.96     28.09 o 
   4   0  10       59.30       21.11     23.13 o 
   5   0  10      112.38       86.29     80.66 o 
   6   0  10       73.66      178.63     64.52 o 
   7   0  10      117.39       43.44     29.84 o 
   8   0  10       62.03       88.72     56.46 o 
 -14   1  10      443.29      330.69     60.49 o 
 -13   1  10      562.43      451.67     60.49 o 
 -11   1  10        5.50        0.00     32.26 o 
 -10   1  10       28.58        0.00     36.30 o 
  -9   1  10        0.04       80.66     36.30 o 
  -8   1  10      201.69      210.56     28.23 o 
  -7   1  10       13.11       12.34     14.63 o 
  -6   1  10       17.83       12.44     13.96 o 
  -5   1  10     1409.27     1446.60     38.52 o 
  -4   1  10      420.26      420.56     21.16 o 
  -3   1  10      335.57      369.84     35.45 o 
  -2   1  10      264.29      242.35     28.09 o 
  -1   1  10     1126.13     1160.87     51.33 o 
   0   1  10      236.61      155.25     28.09 o 
   1   1  10      484.63      483.72     40.69 o 
   2   1  10     1616.26     1637.37     63.93 o 
   3   1  10     1084.11     1187.52     84.69 o 
   4   1  10       64.77       76.02     28.09 o 
   5   1  10     4984.49     4947.19    133.64 o 
   6   1  10       84.39       34.95     21.64 o 
   7   1  10       90.45      129.05     60.49 o 
 -13   2  10      118.57       76.62     40.33 o 
 -12   2  10      372.11      389.83     39.62 o 
 -11   2  10      380.01      427.53     38.42 o 
 -10   2  10      969.36      995.49     51.09 o 
  -9   2  10       86.75       96.10     22.28 o 
  -8   2  10     3731.75     3914.05     89.52 o 
  -7   2  10     2439.44     2204.98     50.19 o 
  -6   2  10     1241.46     1312.43    143.16 o 
  -5   2  10     1371.36     1458.38     38.52 o 
  -4   2  10      681.04      566.01     24.24 o 
  -3   2  10     3323.10     3095.46     82.11 o 
  -2   2  10      278.72      251.58     28.09 o 
  -1   2  10      235.64      276.36     54.44 o 
   0   2  10       15.15       14.52     20.13 o 
   1   2  10      876.92     1074.82     54.25 o 
   2   2  10       10.29        8.82     22.28 o 
   3   2  10      143.49      158.08     31.97 o 
   4   2  10      400.81      392.98     56.46 o 
   5   2  10       12.45       38.72     38.31 o 
   6   2  10        7.74      149.21     56.46 o 
   7   2  10       31.44       52.43     52.43 o 
 -15   3  10       96.02       52.43     40.33 o 
 -14   3  10       17.19        0.00     32.26 o 
 -13   3  10      123.84      107.35     29.84 o 
 -12   3  10       26.10        0.00     58.48 o 
 -11   3  10       68.17       54.22     25.19 o 
 -10   3  10       71.81       43.60     22.28 o 
  -9   3  10       21.90        0.00     19.36 o 
  -8   3  10      136.39      158.91     23.13 o 
  -7   3  10       90.09      119.55     20.13 o 
  -6   3  10      161.87      198.29     19.17 o 
  -5   3  10       85.12       91.30     22.81 o 
  -4   3  10     1443.99     1299.82     51.09 o 
  -3   3  10     1574.24     1531.52     56.82 o 
  -2   3  10      137.23      157.44     34.28 o 
  -1   3  10      272.76      302.78     32.82 o 
   0   3  10      291.90      274.47     42.34 o 
   1   3  10       36.15       56.93     24.11 o 
   2   3  10      154.64      188.31     31.97 o 
   4   3  10       11.65       46.78     28.23 o 
   5   3  10      253.06      197.61     64.52 o 
   6   3  10      115.04       88.72     56.46 o 
 -15   4  10       99.39       80.66     44.36 o 
 -14   4  10       38.22       18.15     54.44 o 
 -13   4  10      176.29      178.22     33.86 o 
 -12   4  10      660.97      733.97     51.09 o 
 -11   4  10      519.22      556.53     64.52 o 
 -10   4  10       11.74       18.40     34.28 o 
  -9   4  10      631.23      574.97     39.62 o 
  -8   4  10      873.42      906.90     43.58 o 
  -7   4  10      532.68      483.22     32.82 o 
  -6   4  10      965.94     1056.16     34.72 o 
  -5   4  10     1662.30     1505.08    104.85 o 
  -4   4  10      963.45      964.60     48.39 o 
  -3   4  10      854.13      888.06     46.47 o 
  -2   4  10      134.09      137.12     26.98 o 
  -1   4  10       10.38       12.10     56.46 o 
   0   4  10      102.65      102.94     30.25 o 
   1   4  10      246.08      265.50     46.38 o 
   2   4  10      185.11      165.35     52.43 o 
   3   4  10       17.55        0.00     20.13 o 
   4   4  10       10.82       12.10     44.36 o 
   5   4  10        1.02       28.23     48.39 o 
 -15   5  10        7.88        0.00     44.36 o 
 -14   5  10       35.75       39.96     40.33 o 
 -13   5  10       29.60       19.01     29.04 o 
 -12   5  10        0.80       30.92     25.19 o 
 -11   5  10       76.50      102.31     26.09 o 
 -10   5  10       57.55       60.73     23.13 o 
  -9   5  10      124.08      100.53     26.21 o 
  -8   5  10        3.51       12.10     20.13 o 
  -7   5  10       54.17       71.49     20.13 o 
  -6   5  10       48.84       77.10     26.21 o 
  -5   5  10      473.75      572.66     41.27 o 
  -4   5  10       10.79       26.62     21.25 o 
  -3   5  10      137.70       89.17     25.19 o 
  -2   5  10      553.61      493.74     82.67 o 
  -1   5  10      219.73      158.88     29.04 o 
   0   5  10        1.27        0.00     21.25 o 
   1   5  10       65.76       42.60     42.34 o 
   2   5  10      128.35      134.75     36.30 o 
   3   5  10        4.32       32.26     44.36 o 
   4   5  10        2.67        0.00     40.33 o 
   5   5  10      112.00      129.05     60.49 o 
 -15   6  10       49.60       50.41     74.61 o 
 -14   6  10        8.37        0.00     29.84 o 
 -13   6  10       69.50       69.13     29.84 o 
 -12   6  10       16.03       21.28     23.82 o 
 -11   6  10      156.99      153.56     30.98 o 
 -10   6  10        2.62        0.00     20.13 o 
  -9   6  10       21.31       16.13     20.13 o 
  -8   6  10        8.92       13.25     17.63 o 
  -7   6  10     1062.37     1149.35     76.62 o 
  -6   6  10      586.79      585.85     52.43 o 
  -5   6  10      165.69      139.08     26.98 o 
  -4   6  10      246.56      285.44     33.86 o 
  -3   6  10        7.24        7.81     22.28 o 
  -2   6  10      282.10      283.49     44.36 o 
  -1   6  10      305.44      408.35     38.71 o 
   0   6  10        1.06       12.39     17.63 o 
   1   6  10      238.54      211.21     33.86 o 
   2   6  10      211.60      185.51     60.49 o 
   3   6  10      212.11      258.10     64.52 o 
   4   6  10        6.30        0.00     44.36 o 
 -15   7  10       52.13       30.51     32.70 o 
 -14   7  10        9.38        5.87     30.98 o 
 -13   7  10       66.28       72.22     30.98 o 
 -12   7  10       90.81       92.18     29.04 o 
 -11   7  10       43.59       38.09     25.19 o 
 -10   7  10       56.79       29.24     22.28 o 
  -9   7  10        1.15        0.00     17.63 o 
  -8   7  10       24.84       40.33     40.33 o 
  -7   7  10       44.58       76.62     36.30 o 
  -6   7  10       26.02       35.35     24.11 o 
  -5   7  10       17.04        0.00     36.30 o 
  -4   7  10       68.19       49.29     28.23 o 
  -3   7  10      185.26      213.43     32.70 o 
  -2   7  10      363.26      515.88     80.66 o 
  -1   7  10       63.80       14.11     42.34 o 
   0   7  10      677.95      703.38     74.61 o 
   1   7  10       83.59      100.82     48.39 o 
   2   7  10      188.46      221.80     64.52 o 
   3   7  10      297.10      278.26     72.59 o 
 -15   8  10      231.72      207.16    112.92 o 
 -14   8  10      218.70      155.50     36.74 o 
 -13   8  10      561.80      565.06     62.51 o 
 -12   8  10       24.29       23.56     26.09 o 
 -11   8  10      178.23      202.95     31.97 o 
 -10   8  10       21.32       23.44     22.28 o 
  -9   8  10       58.98       64.52     40.33 o 
  -8   8  10       21.06       12.10     40.33 o 
  -7   8  10      412.37      407.31     60.49 o 
  -6   8  10      363.19      397.74     41.27 o 
  -5   8  10       47.26       92.75     28.52 o 
  -4   8  10       21.36        8.07     28.23 o 
  -3   8  10      217.20      145.24     36.30 o 
  -2   8  10      372.95      383.12     64.52 o 
  -1   8  10       44.03       59.60     25.19 o 
   0   8  10      246.65      354.89     68.56 o 
   1   8  10       13.64       24.20     40.33 o 
   2   8  10       22.38       60.49     48.39 o 
 -14   9  10      238.10      125.37     36.74 o 
 -13   9  10      159.82      159.79     34.88 o 
 -12   9  10      197.17      191.47     33.86 o 
 -11   9  10       65.04       17.19     26.09 o 
 -10   9  10      125.48      108.89     48.39 o 
  -9   9  10       98.56       20.16     44.36 o 
  -8   9  10        0.91        0.00     32.26 o 
  -7   9  10       62.63       36.30     40.33 o 
  -6   9  10        4.22        0.00     36.30 o 
  -5   9  10        0.59       26.21     25.66 o 
  -4   9  10        9.85        0.00     26.21 o 
  -3   9  10      215.26      188.77     32.82 o 
  -2   9  10        2.05        0.00     28.23 o 
  -1   9  10       41.58       56.46     48.39 o 
   0   9  10       69.99      104.85     48.39 o 
   1   9  10      136.76       80.66     56.46 o 
 -14  10  10      179.17       90.58     36.74 o 
 -13  10  10       26.55       17.28     29.04 o 
 -12  10  10       42.97       28.81     29.04 o 
 -11  10  10      421.50      556.53     72.59 o 
 -10  10  10      527.57      463.77     68.56 o 
  -9  10  10      574.36      383.12     60.49 o 
  -8  10  10     1366.54     1141.29     84.69 o 
  -7  10  10      496.46      496.04     64.52 o 
  -6  10  10       48.99       10.08     26.21 o 
  -5  10  10      268.12      308.14     41.27 o 
  -4  10  10       93.95      112.22     36.30 o 
  -3  10  10       70.89       88.34     52.43 o 
  -2  10  10      129.61      108.89     52.43 o 
  -1  10  10      326.17      391.18     76.62 o 
   0  10  10        9.79        0.00     44.36 o 
 -14  11  10      172.94      161.31     40.69 o 
 -13  11  10      125.67      104.85     56.46 o 
 -12  11  10      104.94      165.35     60.49 o 
 -11  11  10       14.62        0.00     40.33 o 
 -10  11  10       46.57        0.00     40.33 o 
  -9  11  10        2.20        8.07     40.33 o 
  -8  11  10       33.27       12.10     40.33 o 
  -7  11  10        0.59       36.30     40.33 o 
  -6  11  10        0.59        4.03     36.30 o 
  -5  11  10        3.02        0.00     25.19 o 
  -4  11  10       38.30        0.00     24.20 o 
  -3  11  10      290.79      246.00     68.56 o 
  -2  11  10       32.26        0.00     44.36 o 
  -1  11  10       13.20        0.00     48.39 o 
 -13  12  10      160.15      153.25     60.49 o 
 -12  12  10      138.20      141.15     56.46 o 
 -11  12  10      235.16      197.61     60.49 o 
 -10  12  10      586.60      564.59     76.62 o 
  -9  12  10      161.69      201.64     52.43 o 
  -8  12  10      188.58      229.87     56.46 o 
  -7  12  10       34.74      120.98     48.39 o 
  -6  12  10      484.03      483.94     68.56 o 
  -5  12  10      120.54      131.80     58.48 o 
  -4  12  10      133.63      149.21     60.49 o 
  -3  12  10      236.44      274.23     72.59 o 
 -12  13  10       76.89       76.62     52.43 o 
 -11  13  10      116.63       36.30     52.43 o 
 -10  13  10      189.53      153.25     56.46 o 
  -9  13  10       51.97        0.00     44.36 o 
  -8  13  10       14.13        0.00     44.36 o 
  -7  13  10      262.28      157.28     52.43 o 
  -6  13  10      379.56      298.43     56.46 o 
  -5  13  10        1.22        0.00     44.36 o 
  -1 -15  11        0.48        0.00     30.53 o 
   0 -15  11        6.40        0.00     31.63 o 
   1 -15  11       64.23       47.39     31.12 o 
   2 -15  11        5.98        0.00     60.49 o 
   3 -15  11      145.97      122.64     38.39 o 
   4 -15  11       25.39       28.23     32.46 o 
   5 -15  11       14.63        0.00     40.11 o 
  -3 -14  11       15.15        0.00     32.82 o 
  -2 -14  11       44.22        0.00     30.53 o 
  -1 -14  11      154.64      156.93     39.54 o 
   0 -14  11      546.90      467.95     86.71 o 
   1 -14  11      438.42      287.63     43.96 o 
   2 -14  11      260.76      204.15     43.27 o 
   3 -14  11      208.24      142.16     37.85 o 
   4 -14  11       20.48       21.68     23.80 o 
   5 -14  11       41.46       47.70     27.15 o 
   6 -14  11      272.75      298.79     53.15 o 
   7 -14  11        7.42        3.96     34.24 o 
  -4 -13  11        0.06       11.29     33.56 o 
  -3 -13  11       11.88       25.54     32.82 o 
  -2 -13  11       56.63       60.65     68.56 o 
  -1 -13  11        7.80       43.55     46.38 o 
   0 -13  11        4.41       11.73     28.23 o 
   1 -13  11       35.90       94.62     34.20 o 
   2 -13  11      115.68      113.21     35.25 o 
   3 -13  11        5.48        0.00     20.91 o 
   4 -13  11      110.97      117.70     28.49 o 
   5 -13  11      275.20      233.38     33.71 o 
   6 -13  11      248.83      206.75     33.44 o 
   7 -13  11      111.14      161.25     38.01 o 
  -6 -12  11      101.19      124.88     40.69 o 
  -5 -12  11       32.18       33.14     30.53 o 
  -4 -12  11        8.66        9.29     28.47 o 
  -3 -12  11        1.15        0.00     28.01 o 
  -2 -12  11      142.29      129.67     34.20 o 
  -1 -12  11        1.23        6.23     25.58 o 
   0 -12  11        1.33       29.57     28.86 o 
   1 -12  11      498.46      516.83     50.67 o 
   2 -12  11      180.03      214.23     30.08 o 
   3 -12  11      368.33      430.15     60.20 o 
   4 -12  11      238.67      281.94     33.96 o 
   5 -12  11      408.05      463.89     40.15 o 
   6 -12  11        1.30       16.13     25.29 o 
   7 -12  11        0.42        0.00     26.73 o 
   8 -12  11        5.24       33.16     26.96 o 
  -7 -11  11       61.92       67.06     36.56 o 
  -6 -11  11      111.88       66.14     33.56 o 
  -5 -11  11      108.71      110.23     36.56 o 
  -4 -11  11        8.43       64.00     42.34 o 
  -3 -11  11        7.57        0.00     28.01 o 
  -2 -11  11       49.95       14.30     60.49 o 
  -1 -11  11      102.76      100.82     48.39 o 
   0 -11  11       66.66       96.46     31.63 o 
   1 -11  11       81.25       63.56     27.34 o 
   2 -11  11      335.32      282.14     45.59 o 
   3 -11  11        9.33        9.87     21.35 o 
   4 -11  11      231.20      260.59     51.69 o 
   5 -11  11      183.80      142.01     44.88 o 
   6 -11  11      176.11      139.72     29.82 o 
   7 -11  11       44.85       55.17     29.77 o 
   8 -11  11       57.12      171.31     32.41 o 
  -8 -10  11       40.55       92.31     37.79 o 
  -7 -10  11      102.86      145.18     38.71 o 
  -6 -10  11       39.92       17.71     30.53 o 
  -5 -10  11      130.67      157.58     35.77 o 
  -4 -10  11      259.10      181.61     37.24 o 
  -3 -10  11      151.45       71.65     60.49 o 
  -2 -10  11      801.28      628.16    149.21 o 
  -1 -10  11       22.94       27.65     27.48 o 
   0 -10  11       41.50       60.05     22.40 o 
   1 -10  11        4.05       39.93     20.29 o 
   2 -10  11        8.89       43.28     20.91 o 
   3 -10  11        3.90        0.00     18.31 o 
   4 -10  11      630.77      575.42     39.85 o 
   5 -10  11      640.79      709.96     44.33 o 
   6 -10  11       63.01       32.63     21.91 o 
   7 -10  11       59.57      105.28     27.15 o 
   8 -10  11       12.70       33.70     38.36 o 
  -9  -9  11       30.57       40.33     44.36 o 
  -8  -9  11       69.62       46.38     32.82 o 
  -7  -9  11       99.00      113.71     72.59 o 
  -6  -9  11       15.45       44.01     31.97 o 
  -5  -9  11       14.37       44.36     28.01 o 
  -4  -9  11      357.59      325.43     40.27 o 
  -3  -9  11      435.20      562.08     49.22 o 
  -2  -9  11      140.41      174.18     35.25 o 
  -1  -9  11       10.90       36.30     20.18 o 
   0  -9  11       56.44       21.01     19.88 o 
   1  -9  11       51.27       42.68     20.29 o 
   2  -9  11        0.22       15.07     36.82 o 
   3  -9  11      103.87       78.26     23.47 o 
   4  -9  11       22.16       16.02     20.18 o 
   5  -9  11       18.62        7.11     20.91 o 
   6  -9  11      119.24      145.09     27.93 o 
   7  -9  11      318.20      309.46     86.71 o 
   8  -9  11      130.56      130.86     46.38 o 
   9  -9  11       24.33        0.00     34.20 o 
 -10  -8  11       22.59       12.10     40.33 o 
  -9  -8  11      306.84      407.31     64.52 o 
  -8  -8  11        2.15        0.00     26.09 o 
  -7  -8  11       14.93       22.47     30.25 o 
  -6  -8  11      140.06      173.77     34.88 o 
  -5  -8  11      844.35      869.38     58.07 o 
  -4  -8  11     1341.63     1342.32     94.77 o 
  -3  -8  11      116.58       42.61     32.26 o 
  -2  -8  11     1213.54     1264.05     46.82 o 
  -1  -8  11        7.01        0.00     17.47 o 
   0  -8  11       16.37       39.24     18.96 o 
   1  -8  11     3473.40     3372.86     76.95 o 
   2  -8  11     1944.83     1840.38    113.73 o 
   3  -8  11     2583.89     2305.62    203.69 o 
   4  -8  11      234.37      244.43     52.43 o 
   5  -8  11       41.48        5.83     17.97 o 
   6  -8  11       32.27       54.86     23.01 o 
   7  -8  11      302.46      348.64     56.46 o 
   8  -8  11       11.85        0.00     38.31 o 
   9  -8  11       42.13      124.76     72.59 o 
 -10  -7  11       23.71       80.66     44.36 o 
  -9  -7  11      529.47      463.77     64.52 o 
  -8  -7  11        9.62        0.00     38.31 o 
  -7  -7  11       33.43       31.66     28.09 o 
  -6  -7  11       39.35       41.13     54.44 o 
  -5  -7  11      249.52      248.37     37.79 o 
  -4  -7  11      363.78      304.21     42.34 o 
  -3  -7  11       14.44       56.85     26.71 o 
  -2  -7  11      895.40      895.11     47.57 o 
  -1  -7  11      161.97      176.43     23.85 o 
   0  -7  11       67.69       75.56     19.88 o 
   1  -7  11       39.01       10.58     30.06 o 
   2  -7  11       16.18        7.78     17.34 o 
   3  -7  11     1277.83     1280.02     59.50 o 
   4  -7  11       29.43        7.07     24.00 o 
   5  -7  11       27.78       19.44     18.79 o 
   6  -7  11      497.47      550.76     54.25 o 
   7  -7  11      129.63       41.84     42.34 o 
   8  -7  11      515.91      402.37     76.62 o 
   9  -7  11      129.43      147.27     43.58 o 
 -11  -6  11        3.39        0.00     36.30 o 
 -10  -6  11        6.87        0.00     36.30 o 
  -9  -6  11      264.15      314.56     52.43 o 
  -8  -6  11       46.65       97.64     66.54 o 
  -7  -6  11       58.57       28.87     50.41 o 
  -6  -6  11      563.76      549.68     47.48 o 
  -5  -6  11      655.06      786.32     52.18 o 
  -4  -6  11      461.71      446.13     30.69 o 
  -3  -6  11      464.05      433.79     29.03 o 
  -2  -6  11     1058.47     1141.98     45.46 o 
  -1  -6  11      388.79      430.27     39.54 o 
   0  -6  11     1136.75     1104.64     40.94 o 
   1  -6  11     1237.64     1206.50     43.51 o 
   2  -6  11     2176.70     2190.00     69.43 o 
   3  -6  11      293.48      299.20     26.96 o 
   4  -6  11      982.49      996.06     43.51 o 
   5  -6  11       26.91       14.79     27.48 o 
   6  -6  11        5.62        0.00     29.04 o 
   7  -6  11      332.16      328.14    108.89 o 
   8  -6  11       17.27       51.03     35.77 o 
   9  -6  11       81.05       84.69     40.69 o 
 -12  -5  11       49.56        8.07     40.33 o 
 -11  -5  11       66.30       44.36     36.30 o 
 -10  -5  11      151.38      209.71     48.39 o 
  -9  -5  11     1281.94     1092.89     80.66 o 
  -8  -5  11      834.45      657.67     56.46 o 
  -7  -5  11     3405.06     3452.71    102.84 o 
  -6  -5  11      131.74       61.73     74.61 o 
  -5  -5  11      134.76      108.17     24.54 o 
  -4  -5  11      509.53      570.69     44.21 o 
  -3  -5  11       55.13       56.73     17.34 o 
  -2  -5  11       16.12       10.95     13.00 o 
  -1  -5  11      238.09      277.21     24.64 o 
   0  -5  11       25.41        5.43     15.54 o 
   1  -5  11       62.24       63.18     17.97 o 
   2  -5  11       44.02       56.86     30.32 o 
   3  -5  11       22.49       30.02     18.16 o 
   4  -5  11       31.53       45.71     28.23 o 
   5  -5  11      412.53      389.89     43.27 o 
   6  -5  11        2.26        0.00     27.48 o 
   7  -5  11       10.05       10.17     64.52 o 
   8  -5  11       22.65       68.56     44.36 o 
 -12  -4  11       20.88       28.23     40.33 o 
 -11  -4  11      100.88      153.25     44.36 o 
 -10  -4  11      125.08      165.35     44.36 o 
  -9  -4  11      417.21      463.77     60.49 o 
  -8  -4  11      210.51      248.39     33.86 o 
  -7  -4  11     1078.28     1049.39     60.49 o 
  -6  -4  11       85.99       75.46     19.45 o 
  -5  -4  11      860.44      975.63     42.49 o 
  -4  -4  11      669.33      640.99     32.26 o 
  -3  -4  11      108.67      100.70     22.78 o 
  -2  -4  11      512.52      507.92     28.72 o 
  -1  -4  11      724.49      674.86     45.30 o 
   0  -4  11     1553.99     1604.47     45.73 o 
   1  -4  11      934.10      920.12     60.99 o 
   2  -4  11      389.71      423.62     28.23 o 
   3  -4  11      280.70      273.72     62.51 o 
   4  -4  11     1876.02     1996.24    100.82 o 
   5  -4  11       35.15       79.74     29.84 o 
   6  -4  11       14.97       54.88     44.36 o 
   7  -4  11       76.56       70.57     34.28 o 
   8  -4  11      137.19      158.38     56.46 o 
 -13  -3  11      134.22      133.08     48.39 o 
 -12  -3  11      926.57      911.42     84.69 o 
 -11  -3  11      325.57      358.92     56.46 o 
 -10  -3  11      140.15       96.79     40.33 o 
  -9  -3  11      898.90     1016.27     76.62 o 
  -8  -3  11       38.99       28.23     32.26 o 
  -7  -3  11        1.97        0.00     16.72 o 
  -6  -3  11       57.55       61.14     18.45 o 
  -5  -3  11      989.17     1171.22     40.58 o 
  -4  -3  11     1208.17     1437.12     43.34 o 
  -3  -3  11     2973.75     3411.11     67.91 o 
  -2  -3  11       55.06       24.20     14.62 o 
  -1  -3  11      352.67      352.13     39.27 o 
   0  -3  11      494.09      518.52     27.36 o 
   1  -3  11      264.87      217.77     40.33 o 
   2  -3  11      152.23      162.79     32.26 o 
   3  -3  11       24.82       36.06     62.51 o 
   4  -3  11       99.09       91.60     29.04 o 
   5  -3  11       25.04        0.45     40.33 o 
   6  -3  11        1.21       22.47     29.04 o 
   7  -3  11      133.47       41.34     32.82 o 
   8  -3  11        5.60       54.04     34.88 o 
 -13  -2  11       22.24       68.56     40.33 o 
 -12  -2  11       98.25       92.75     44.36 o 
 -11  -2  11       10.22        0.00     28.23 o 
 -10  -2  11        4.98        0.00     28.23 o 
  -9  -2  11       18.84       24.20     32.26 o 
  -8  -2  11      217.19      207.89     36.30 o 
  -7  -2  11      309.91      352.32     27.42 o 
  -6  -2  11       13.31        1.86     20.47 o 
  -5  -2  11      156.72      148.69     20.92 o 
  -4  -2  11      163.14      157.06     18.80 o 
  -3  -2  11      108.03      121.72     20.74 o 
  -2  -2  11       15.27        1.83     12.02 o 
  -1  -2  11     2898.15     2691.90     56.60 o 
   0  -2  11      744.46      745.29     64.52 o 
   1  -2  11      125.32      107.86     26.09 o 
   2  -2  11      147.33      196.37     32.82 o 
   3  -2  11      433.21      517.43     47.48 o 
   4  -2  11      576.63      585.81     50.39 o 
   5  -2  11      462.88      491.95     84.69 o 
   6  -2  11      412.09      461.23     50.39 o 
   7  -2  11       86.96      118.96     54.44 o 
   8  -2  11        5.25       71.50     35.77 o 
 -13  -1  11      259.82      145.18     44.36 o 
 -12  -1  11      553.49      435.54     60.49 o 
 -11  -1  11       85.70        0.00     32.26 o 
 -10  -1  11      167.84      193.57     40.33 o 
  -9  -1  11      580.14      605.66    102.84 o 
  -8  -1  11      317.32      323.08     31.37 o 
  -7  -1  11       30.66        0.00     23.82 o 
  -6  -1  11      517.23      511.68     30.53 o 
  -5  -1  11      205.31      212.38     38.34 o 
  -4  -1  11     1474.68     1523.50     48.23 o 
  -3  -1  11      201.77      199.14     17.74 o 
  -2  -1  11      653.64      692.15     31.97 o 
  -1  -1  11      257.80      280.53     31.97 o 
   0  -1  11      160.01      132.28     29.04 o 
   1  -1  11      181.56      210.33     31.97 o 
   2  -1  11      104.79      104.73     29.04 o 
   3  -1  11        0.61        0.00     23.13 o 
   4  -1  11      153.82      144.01     33.86 o 
   5  -1  11       32.19       50.70     29.04 o 
   6  -1  11       96.91      111.83     35.77 o 
   7  -1  11       88.13      105.30     37.79 o 
 -14   0  11        4.33        0.00     40.33 o 
 -13   0  11       85.12       60.49     40.33 o 
 -12   0  11      300.99      330.69     56.46 o 
 -11   0  11      117.29       88.72     36.30 o 
 -10   0  11       24.41       24.67     26.21 o 
  -9   0  11        5.36        0.00     21.25 o 
  -8   0  11      105.27      134.89     24.11 o 
  -7   0  11     1079.42      997.31     71.01 o 
  -6   0  11      190.19      197.22     21.58 o 
  -5   0  11       98.00       77.43     15.20 o 
  -4   0  11      227.45      187.78     17.08 o 
  -3   0  11     2228.90     2218.03     49.42 o 
  -2   0  11      606.25      561.77     40.69 o 
  -1   0  11        4.75        0.00     24.20 o 
   0   0  11     5681.98     5654.69    129.69 o 
   1   0  11        2.80        0.00     26.21 o 
   2   0  11     1513.42     1535.17     66.85 o 
   3   0  11     1087.16     1190.30     64.53 o 
   4   0  11      428.16      510.72     48.39 o 
   5   0  11       22.08       38.02     36.30 o 
   6   0  11      520.64      536.51     74.61 o 
   7   0  11       35.58       88.72     60.49 o 
 -14   1  11       87.65      116.95     44.36 o 
 -13   1  11      477.18      778.33     76.62 o 
 -12   1  11       17.03       16.13     36.30 o 
 -11   1  11      330.77      332.25     35.56 o 
 -10   1  11     2423.10     2582.29    141.15 o 
  -9   1  11     1836.51     1895.49    127.03 o 
  -7   1  11      502.36      452.72     35.42 o 
  -6   1  11      444.11      471.19     27.16 o 
  -5   1  11      130.04      141.48     17.45 o 
  -4   1  11      189.84      226.88     18.33 o 
  -3   1  11      688.45      734.70     72.59 o 
  -2   1  11      176.53      149.85     28.09 o 
  -1   1  11      628.75      641.80     44.57 o 
   0   1  11        5.38        0.00     19.36 o 
   1   1  11       65.22       70.80     25.19 o 
   2   1  11      214.14      205.01     34.88 o 
   3   1  11        0.00        0.00     23.13 o 
   4   1  11       17.15       23.56     42.34 o 
   5   1  11      261.17      310.37     43.58 o 
   6   1  11      286.14      270.20     68.56 o 
 -12   2  11       40.62       20.16     40.33 o 
 -11   2  11        6.18        0.00     21.25 o 
 -10   2  11       45.40       64.53     24.11 o 
  -9   2  11      108.09       36.30     36.30 o 
  -8   2  11       68.92       72.59     36.30 o 
  -7   2  11      388.61      373.46     36.30 o 
  -6   2  11      183.21      190.71     20.51 o 
  -5   2  11      288.62      309.77     21.37 o 
  -4   2  11      608.13      537.13     39.62 o 
  -3   2  11      462.88      385.41     36.30 o 
  -2   2  11      285.88      234.98     30.98 o 
  -1   2  11      527.59      550.85     42.50 o 
   0   2  11      136.58      105.66     26.84 o 
   1   2  11      704.14      647.72     66.54 o 
   2   2  11      333.72      302.01     36.56 o 
   3   2  11      111.79       77.36     40.33 o 
   4   2  11     1239.05     1314.86     65.88 o 
   5   2  11        1.04       24.62     26.21 o 
   6   2  11      152.70       28.23     56.46 o 
 -14   3  11        3.92       16.13     36.30 o 
 -13   3  11      828.15      840.92     68.56 o 
 -12   3  11       43.87       48.84     25.19 o 
 -11   3  11       41.00       32.26     34.28 o 
 -10   3  11     1060.10     1028.73     51.09 o 
  -9   3  11        2.17        4.61     19.36 o 
  -8   3  11      792.70      919.36     54.44 o 
  -7   3  11      350.33      387.15     48.39 o 
  -6   3  11       98.96       97.02     18.01 o 
  -5   3  11     2549.29     2535.01     76.84 o 
  -4   3  11      384.10      373.00     35.56 o 
  -3   3  11       39.36       78.05     24.11 o 
  -2   3  11       63.67       94.87     25.19 o 
  -1   3  11       29.44       15.59     22.18 o 
   0   3  11     1253.89     1233.05     58.91 o 
   1   3  11       11.07       37.01     23.13 o 
   2   3  11       20.73        5.83     28.23 o 
   3   3  11      115.97      118.88     30.53 o 
   4   3  11       25.54        0.00     25.19 o 
   5   3  11        4.37       32.26     48.39 o 
 -15   4  11       24.19       32.26     40.33 o 
 -14   4  11       78.56       71.54     31.97 o 
 -13   4  11       55.25       62.80     40.33 o 
 -12   4  11       37.85        4.93     25.19 o 
 -11   4  11      403.69      399.08     39.62 o 
 -10   4  11      948.93      885.41     49.36 o 
  -9   4  11      743.30      756.97     44.57 o 
  -8   4  11       99.00      106.78     22.28 o 
  -7   4  11       10.06       27.30     17.10 o 
  -6   4  11        5.40        0.00     19.96 o 
  -5   4  11      536.99      555.43     64.52 o 
  -4   4  11      612.37      551.20     92.75 o 
  -3   4  11        5.41       13.17     21.25 o 
  -2   4  11      327.62      319.38     35.77 o 
  -1   4  11      147.73      183.51     29.84 o 
   0   4  11      143.31      147.03     29.84 o 
   1   4  11        2.14       25.09     32.26 o 
   2   4  11      124.02      115.52     26.84 o 
   3   4  11      275.11      271.95     39.62 o 
   4   4  11        0.99        0.00     40.33 o 
   5   4  11        6.02        4.03     44.36 o 
 -15   5  11        2.80        0.00     29.04 o 
 -14   5  11      147.59       54.71     44.36 o 
 -13   5  11      256.82      318.07     39.62 o 
 -12   5  11        1.23       22.40     25.19 o 
 -11   5  11        3.42        0.00     20.75 o 
 -10   5  11       49.05        6.45     36.30 o 
  -9   5  11       44.94       48.16     23.13 o 
  -8   5  11       99.04       68.56     20.13 o 
  -7   5  11       37.47        0.00     32.26 o 
  -6   5  11      386.75      383.12     37.07 o 
  -5   5  11       91.50      121.74     28.09 o 
  -4   5  11     2999.45     3030.11     88.98 o 
  -3   5  11        3.23        0.00     20.16 o 
  -2   5  11       11.20        5.65     24.20 o 
  -1   5  11       88.21       73.86     30.25 o 
   0   5  11       71.70       72.83     48.39 o 
   1   5  11       37.79       12.10     32.26 o 
   2   5  11        4.97        0.00     25.19 o 
   3   5  11       83.18        0.00     40.33 o 
   4   5  11        2.42        0.00     44.36 o 
 -15   6  11       18.29       34.95     33.86 o 
 -14   6  11        1.25        0.00     28.09 o 
 -13   6  11       96.63       67.09     52.43 o 
 -12   6  11       22.65       47.79     28.09 o 
 -11   6  11       36.97       17.92     25.19 o 
 -10   6  11        8.63       26.09     23.13 o 
  -9   6  11        0.67        8.07     20.16 o 
  -8   6  11      151.00      173.41     44.36 o 
  -7   6  11      242.77      246.00     48.39 o 
  -6   6  11       66.94      132.35     28.52 o 
  -5   6  11      653.45      627.02     46.99 o 
  -4   6  11       23.49       61.77     26.98 o 
  -3   6  11      492.03      436.13     60.49 o 
  -2   6  11      411.63      378.40     40.69 o 
  -1   6  11      126.87       88.12     28.09 o 
   0   6  11       14.78       32.51     26.21 o 
   1   6  11       34.49        0.00     26.09 o 
   2   6  11       54.85       36.30     44.36 o 
   3   6  11        5.35        8.07     44.36 o 
 -15   7  11       13.69       27.89     33.86 o 
 -14   7  11       53.65      103.89     34.88 o 
 -13   7  11      169.50      159.12     88.72 o 
 -12   7  11      102.42      101.40     29.04 o 
 -11   7  11      123.08      121.83     29.04 o 
 -10   7  11      366.66      386.67     66.54 o 
  -9   7  11       39.54        4.03     36.30 o 
  -8   7  11        3.89        0.00     32.26 o 
  -7   7  11     3855.88     4004.58    149.21 o 
  -6   7  11     2001.60     2010.94    143.16 o 
  -5   7  11     1194.44     1343.87     61.26 o 
  -4   7  11      195.62      275.26     76.62 o 
  -3   7  11      186.63      210.46     34.88 o 
  -2   7  11       37.38       25.54     25.19 o 
  -1   7  11      430.11      409.65    104.85 o 
   0   7  11       88.71       13.16     26.09 o 
   1   7  11       15.70       68.56     44.36 o 
   2   7  11        7.35       36.30     44.36 o 
 -14   8  11      403.87      376.84     46.47 o 
 -13   8  11       17.85        0.00     60.49 o 
 -12   8  11       16.19        9.86     34.28 o 
 -11   8  11      224.72      129.05     48.39 o 
 -10   8  11        5.27        0.00     40.33 o 
  -9   8  11       16.38       48.39     36.30 o 
  -8   8  11        3.80        0.00     36.30 o 
  -7   8  11       68.03      120.98     40.33 o 
  -6   8  11       10.57       26.21     25.66 o 
  -5   8  11       22.32       38.31     25.66 o 
  -4   8  11       90.92      181.65     32.70 o 
  -3   8  11        8.64        6.88     23.13 o 
  -2   8  11      815.99      855.53     55.94 o 
  -1   8  11      177.58      184.41     32.82 o 
   0   8  11      606.36      677.51     92.75 o 
   1   8  11      201.45      217.77     68.56 o 
 -14   9  11      238.46      264.59     41.65 o 
 -13   9  11      273.37      298.20     40.69 o 
 -12   9  11      570.68      673.48     80.66 o 
 -11   9  11       78.82      129.05     52.43 o 
 -10   9  11      349.29      371.02     64.52 o 
  -9   9  11      326.92      399.25     64.52 o 
  -8   9  11      927.35      895.28     84.69 o 
  -7   9  11      102.28      145.18     48.39 o 
  -6   9  11       21.87       49.60     28.23 o 
  -5   9  11       40.04       42.45     36.30 o 
  -4   9  11       71.25       48.39     26.84 o 
  -3   9  11      582.30      555.90     50.39 o 
  -2   9  11       54.14       15.56     29.04 o 
  -1   9  11      536.63      479.90     84.69 o 
   0   9  11      165.87      246.00     68.56 o 
 -14  10  11       50.80       22.68     33.86 o 
 -13  10  11       54.10        0.00     48.39 o 
 -12  10  11       11.56        0.00     44.36 o 
 -11  10  11       69.36       60.49     48.39 o 
 -10  10  11       12.57        0.00     40.33 o 
  -9  10  11        5.20        4.03     40.33 o 
  -8  10  11       14.18       88.72     44.36 o 
  -7  10  11        0.10        0.00     32.26 o 
  -6  10  11       44.53       68.56     40.33 o 
  -5  10  11       18.78       50.12     29.84 o 
  -4  10  11      180.60      162.08     33.86 o 
  -3  10  11       23.21       10.20     21.24 o 
  -2  10  11      102.60       88.72     48.39 o 
  -1  10  11      209.44      197.61     64.52 o 
 -13  11  11       97.02       28.23     56.46 o 
 -12  11  11      328.51      463.77     76.62 o 
 -11  11  11      119.02       76.62     52.43 o 
 -10  11  11       74.78       92.75     52.43 o 
  -9  11  11      440.26      290.36     60.49 o 
  -8  11  11      490.71      407.31     64.52 o 
  -7  11  11       34.79        4.03     40.33 o 
  -6  11  11      412.96      536.36     68.56 o 
  -5  11  11      280.42      263.02     40.69 o 
  -4  11  11      327.27      186.20    157.28 o 
  -3  11  11      254.99      350.85     76.62 o 
  -2  11  11       77.74      161.31     64.52 o 
 -12  12  11      201.52      112.92     56.46 o 
 -11  12  11      445.98      322.63     68.56 o 
 -10  12  11        2.61       32.26     44.36 o 
  -9  12  11       81.99      108.89     52.43 o 
  -8  12  11       18.63       48.39     44.36 o 
  -7  12  11       46.12       24.20     44.36 o 
  -6  12  11        0.69        0.00     40.33 o 
  -5  12  11       39.51       53.13     32.70 o 
  -4  12  11      247.58      286.33     72.59 o 
 -10  13  11      209.91      169.38     60.49 o 
  -9  13  11      212.04      213.74     56.46 o 
  -8  13  11      126.48      145.18     56.46 o 
  -7  13  11      204.38      294.40     64.52 o 
   0 -15  12       65.43      110.28     44.36 o 
   1 -15  12      536.73      509.90    133.08 o 
   2 -15  12       16.75        0.00     46.38 o 
   3 -15  12       65.63       20.31     32.80 o 
  -2 -14  12        0.29       11.29     33.56 o 
  -1 -14  12       57.59       52.73     34.76 o 
   0 -14  12       34.52        6.55     50.41 o 
   1 -14  12       89.89       92.75     35.69 o 
   2 -14  12       70.44       33.27     66.54 o 
   3 -14  12      117.85       57.65     34.76 o 
   4 -14  12        0.50        0.00     21.77 o 
   5 -14  12        1.83        0.00     26.74 o 
  -4 -13  12       24.01       41.88     32.08 o 
  -3 -13  12       68.70       19.36     33.56 o 
  -2 -13  12      125.44      141.46     44.36 o 
  -1 -13  12      320.68      336.32     82.67 o 
   0 -13  12       85.14       65.87     56.46 o 
   1 -13  12      229.55      232.53    102.84 o 
   2 -13  12      175.89      141.98     29.03 o 
   3 -13  12       14.77        0.00     24.04 o 
   4 -13  12       69.44       33.76     24.89 o 
   5 -13  12        3.14       25.20     24.89 o 
   6 -13  12       21.36        0.00     48.25 o 
  -5 -12  12        4.68        0.00     50.41 o 
  -4 -12  12       17.82        0.00     28.01 o 
  -3 -12  12      195.78      202.29     70.57 o 
  -2 -12  12        2.35        0.00     25.25 o 
  -1 -12  12        0.04       21.17     31.12 o 
   0 -12  12       32.04        8.62     26.21 o 
   1 -12  12        3.78        0.00     27.26 o 
   2 -12  12       32.24       34.87     24.34 o 
   3 -12  12      248.14      247.32     42.13 o 
   4 -12  12        1.37       33.88     24.64 o 
   5 -12  12       15.57       25.28     24.39 o 
   6 -12  12       92.86       96.92     27.81 o 
   7 -12  12       24.45       42.49     39.48 o 
  -7 -11  12      125.37      144.07     56.46 o 
  -6 -11  12       25.29        0.00     56.46 o 
  -5 -11  12        8.29       34.19     30.53 o 
  -4 -11  12        2.59       39.96     38.31 o 
  -3 -11  12      135.65      205.20     37.85 o 
  -2 -11  12       80.01       45.97     31.63 o 
  -1 -11  12        5.04       35.17     42.34 o 
   0 -11  12      234.55      263.69     29.23 o 
   1 -11  12       93.90      131.58     26.20 o 
   2 -11  12       51.44       65.09     24.04 o 
   3 -11  12       46.98       31.94     53.31 o 
   4 -11  12      329.36      311.30     34.99 o 
   5 -11  12       61.76       50.90     29.83 o 
   6 -11  12      103.87      124.44     28.92 o 
   7 -11  12       20.87       21.52     24.39 o 
  -8 -10  12       45.96       19.36     33.56 o 
  -7 -10  12       45.69       27.73     66.54 o 
  -6 -10  12      110.22       64.52     33.56 o 
  -5 -10  12       81.96       60.65     31.63 o 
  -4 -10  12       17.13        2.57     28.01 o 
  -3 -10  12      450.25      442.47     46.25 o 
  -2 -10  12       81.33       42.85     34.28 o 
  -1 -10  12        0.15        0.00     18.82 o 
   0 -10  12       22.90        4.64     23.62 o 
   1 -10  12        7.16        0.00     17.47 o 
   2 -10  12      128.01      100.06     23.85 o 
   3 -10  12      177.29      202.67     29.03 o 
   4 -10  12      219.06      235.96     30.69 o 
   5 -10  12      538.29      539.33     40.75 o 
   6 -10  12      104.67      106.79     26.20 o 
   7 -10  12       47.77       63.56     25.00 o 
   8 -10  12      177.54      158.75     43.96 o 
  -9  -9  12       46.25       80.66     44.36 o 
  -8  -9  12      287.15      332.19     80.66 o 
  -7  -9  12      209.75      229.77     40.69 o 
  -6  -9  12       26.27        5.13     29.84 o 
  -5  -9  12      158.97      201.56     44.36 o 
  -4  -9  12      946.43      880.03     88.72 o 
  -3  -9  12      126.93      117.26     32.08 o 
  -2  -9  12      690.55      750.28     39.15 o 
  -1  -9  12      387.64      361.34     34.60 o 
   0  -9  12       70.77       66.38     26.18 o 
   1  -9  12      308.88      322.26     52.19 o 
   2  -9  12     2452.64     2438.50     67.00 o 
   3  -9  12       21.30        0.00     23.70 o 
   4  -9  12      502.52      557.75     54.25 o 
   5  -9  12      496.11      545.81     55.94 o 
   6  -9  12       37.07       34.89     23.47 o 
   7  -9  12        1.42       14.52     38.31 o 
   8  -9  12      147.62      134.77     42.50 o 
  -9  -8  12      135.70      221.80     52.43 o 
  -8  -8  12      232.07      213.04     38.42 o 
  -7  -8  12      134.15      140.44     62.51 o 
  -6  -8  12       35.07       59.03     36.30 o 
  -5  -8  12      269.84      288.66     41.65 o 
  -4  -8  12      130.66      180.81     34.76 o 
  -3  -8  12      579.96      687.74     36.67 o 
  -2  -8  12       11.12        0.00     16.54 o 
  -1  -8  12        0.07        0.00     23.90 o 
   0  -8  12       61.71       26.68     19.07 o 
   1  -8  12     1077.26     1084.51     45.60 o 
   2  -8  12      105.33       29.75     38.61 o 
   3  -8  12       53.63       66.38     20.18 o 
   4  -8  12        1.00        0.00     18.65 o 
   5  -8  12       35.37       44.49     21.60 o 
   6  -8  12       70.41      158.10     39.54 o 
   7  -8  12      132.31      118.68     38.71 o 
   8  -8  12      169.99      252.84     74.61 o 
 -10  -7  12       86.28       88.72     44.36 o 
  -9  -7  12       51.77       80.66     40.33 o 
  -8  -7  12       97.24       44.54     29.84 o 
  -7  -7  12       52.97        1.61     26.84 o 
  -6  -7  12      246.98      346.42     41.65 o 
  -5  -7  12      683.47      800.65     55.94 o 
  -4  -7  12        5.03       22.74     18.31 o 
  -3  -7  12     1119.03     1242.80     46.55 o 
  -2  -7  12     1503.68     1446.19     49.45 o 
  -1  -7  12     1052.03     1052.68     69.42 o 
   0  -7  12      401.89      402.72     50.41 o 
   1  -7  12        1.65        8.78     18.54 o 
   2  -7  12      679.75      701.49     56.03 o 
   3  -7  12       62.14       68.28     21.91 o 
   4  -7  12      145.43      144.40     34.88 o 
   5  -7  12      347.04      375.36     45.45 o 
   6  -7  12      160.67      179.23     39.54 o 
   7  -7  12      164.72      159.60     48.39 o 
   8  -7  12       44.08       34.90     35.77 o 
 -11  -6  12       79.21       48.39     40.33 o 
 -10  -6  12       99.14       92.75     40.33 o 
  -9  -6  12       30.21       56.46     36.30 o 
  -8  -6  12      167.14      161.31     32.82 o 
  -7  -6  12        1.07        0.00     26.09 o 
  -6  -6  12      277.66      325.51     44.36 o 
  -5  -6  12      946.85     1038.35     44.33 o 
  -4  -6  12      591.62      668.03     36.45 o 
  -3  -6  12        0.13       11.08     17.58 o 
  -2  -6  12        0.92       17.14     15.66 o 
  -1  -6  12       24.14       21.57     20.58 o 
   0  -6  12      153.42      146.77     22.40 o 
   1  -6  12       23.82       26.51     18.31 o 
   2  -6  12       53.49       44.70     18.79 o 
   3  -6  12       68.47       33.55     62.51 o 
   4  -6  12        0.52        0.00     23.82 o 
   5  -6  12       62.29       46.99     30.53 o 
   6  -6  12      251.38      245.92     42.50 o 
   7  -6  12      204.34      221.19     46.38 o 
   8  -6  12      274.62      214.24     45.36 o 
 -11  -5  12       10.16       32.26     40.33 o 
 -10  -5  12      262.31      217.77     52.43 o 
  -9  -5  12       87.17       44.36     36.30 o 
  -8  -5  12       42.98       37.14     26.09 o 
  -7  -5  12      163.51      164.24     32.82 o 
  -6  -5  12      493.67      608.04     37.79 o 
  -5  -5  12     1079.53     1261.88     45.02 o 
  -4  -5  12       58.35       79.75     20.04 o 
  -3  -5  12       40.24       16.44     27.64 o 
  -2  -5  12      983.25      922.43     40.15 o 
  -1  -5  12        5.04        0.00     16.92 o 
   0  -5  12     1711.06     1560.27     48.35 o 
   1  -5  12      342.03      331.80     27.60 o 
   2  -5  12      915.44     1001.14     72.59 o 
   3  -5  12      548.38      599.74     50.39 o 
   4  -5  12      814.59      761.14     57.17 o 
   5  -5  12      673.89      602.40     54.25 o 
   6  -5  12       30.45       12.10     32.82 o 
   7  -5  12      419.75      395.09     52.24 o 
   8  -5  12       92.44      122.60     62.51 o 
 -12  -4  12       62.56       16.13     40.33 o 
 -11  -4  12       77.82      237.94     52.43 o 
 -10  -4  12      461.79      492.00     64.52 o 
  -9  -4  12     1160.52     1209.84     84.69 o 
  -8  -4  12     2105.60     2020.44    100.82 o 
  -7  -4  12        3.92        0.00     21.61 o 
  -6  -4  12      153.21      140.40     22.40 o 
  -5  -4  12      663.23      681.26     35.78 o 
  -4  -4  12      316.32      261.11     24.89 o 
  -3  -4  12      205.43      188.37     22.59 o 
  -2  -4  12        0.99        0.00     19.04 o 
  -1  -4  12       35.75       37.52     17.34 o 
   0  -4  12       41.61       36.59     15.54 o 
   1  -4  12       55.62       89.64     29.84 o 
   2  -4  12      140.81      165.17     34.20 o 
   3  -4  12      106.67      109.80     29.84 o 
   4  -4  12      513.77      604.92     68.56 o 
   5  -4  12        7.54        0.00     26.84 o 
   6  -4  12        3.59        0.00     26.84 o 
   7  -4  12       94.16      149.75     41.65 o 
 -12  -3  12       16.94        0.00     36.30 o 
 -11  -3  12       28.18       40.33     40.33 o 
 -10  -3  12      139.08      137.12     40.33 o 
  -9  -3  12      121.22      161.31     40.33 o 
  -8  -3  12        0.92       24.47     26.21 o 
  -7  -3  12      294.10      316.45     28.01 o 
  -6  -3  12      301.61      346.02     27.08 o 
  -5  -3  12      249.17      284.67     28.52 o 
  -4  -3  12      876.16      909.30     43.27 o 
  -3  -3  12      463.38      421.61     29.90 o 
  -2  -3  12     1677.04     1629.40     46.76 o 
  -1  -3  12      447.21      495.18     27.15 o 
   0  -3  12      824.92      790.39     66.54 o 
   1  -3  12      465.52      416.25     41.65 o 
   2  -3  12      463.10      502.35     47.48 o 
   3  -3  12     1758.98     1809.20     98.80 o 
   4  -3  12      181.52      216.71     38.71 o 
   5  -3  12      157.02      114.23     80.66 o 
   6  -3  12      190.17      221.34     39.62 o 
   7  -3  12       74.60       39.28     32.70 o 
 -13  -2  12      271.58      153.25     48.39 o 
 -12  -2  12      838.64      842.86     80.66 o 
 -11  -2  12      130.92      141.15     44.36 o 
 -10  -2  12       10.68        0.00     28.23 o 
  -9  -2  12      302.41      336.09     32.70 o 
  -8  -2  12      869.11      964.43    100.82 o 
  -7  -2  12      725.43      777.95     36.74 o 
  -6  -2  12      281.41      299.84     24.89 o 
  -5  -2  12     2755.08     2691.44     94.47 o 
  -4  -2  12      361.89      479.86     28.23 o 
  -3  -2  12      250.27      312.28     36.53 o 
  -2  -2  12      122.46      118.64     17.97 o 
  -1  -2  12      132.87      140.19     46.38 o 
   0  -2  12        8.85        0.00     21.24 o 
   1  -2  12       34.77       41.81     26.09 o 
   2  -2  12       51.65       21.96     25.19 o 
   3  -2  12        8.35       26.74     26.09 o 
   4  -2  12      293.12      313.96     40.69 o 
   5  -2  12      100.11      111.69     32.70 o 
   6  -2  12      109.80      100.32     33.86 o 
   7  -2  12       15.07       26.99     36.74 o 
 -13  -1  12       25.64        8.07     36.30 o 
 -12  -1  12       19.87       68.56     40.33 o 
 -11  -1  12        9.04       16.13     36.30 o 
 -10  -1  12      200.43      205.84     40.33 o 
  -9  -1  12       49.37       48.39     22.81 o 
  -8  -1  12      412.19      440.48     35.56 o 
  -7  -1  12      143.05      186.59     22.18 o 
  -6  -1  12      899.36     1033.15     39.99 o 
  -5  -1  12      169.86      172.84     20.51 o 
  -4  -1  12      464.90      473.12     29.17 o 
  -3  -1  12      845.01      835.78     48.39 o 
  -2  -1  12     3796.59     3435.96    120.98 o 
  -1  -1  12     1491.89     1417.03     61.00 o 
   0  -1  12        4.79        0.00     20.13 o 
   1  -1  12     1994.48     2124.65     77.45 o 
   2  -1  12      553.46      509.63     68.56 o 
   3  -1  12      295.70      308.04     39.54 o 
   4  -1  12      947.09     1082.23     64.81 o 
   5  -1  12      104.44      160.12     46.38 o 
   6  -1  12      356.88      450.50     51.33 o 
 -14   0  12      245.05       92.75     48.39 o 
 -13   0  12      287.83      217.77     52.43 o 
 -12   0  12      275.07      302.46     52.43 o 
 -11   0  12      506.18      448.55     54.44 o 
 -10   0  12      862.71      889.74     58.48 o 
  -9   0  12      885.25      937.20     49.84 o 
  -8   0  12        3.38       15.76     14.11 o 
  -7   0  12      240.86      244.12     24.34 o 
  -6   0  12      137.12      145.88     19.91 o 
  -5   0  12      152.15      148.97     19.07 o 
  -4   0  12       48.25       14.66     16.13 o 
  -3   0  12      405.21      446.14     37.79 o 
  -2   0  12      748.94      830.77     50.39 o 
  -1   0  12        8.36       37.72     23.13 o 
   0   0  12      236.83      313.52     58.48 o 
   1   0  12       39.67       54.12     26.09 o 
   2   0  12        4.40       18.74     23.13 o 
   3   0  12       10.36        0.00     42.34 o 
   4   0  12       32.18       84.69     46.38 o 
   5   0  12        5.21       59.48     52.43 o 
   6   0  12      166.10      221.38     44.57 o 
 -14   1  12       63.04        0.00     40.33 o 
 -13   1  12       18.10      112.92     40.33 o 
 -12   1  12        3.54       52.43     36.30 o 
 -11   1  12        0.14        0.00     22.81 o 
 -10   1  12        3.53       34.28     22.81 o 
  -9   1  12        1.09       17.48     21.25 o 
  -8   1  12      682.91      781.45    149.21 o 
  -7   1  12       11.63       59.03     17.45 o 
  -6   1  12        8.18        2.82     14.95 o 
  -5   1  12       66.71      100.53     26.09 o 
  -4   1  12       90.92       68.56     25.19 o 
  -3   1  12      506.42      408.86     37.79 o 
  -2   1  12      444.60      446.83     39.62 o 
  -1   1  12        1.63        0.00     20.13 o 
   0   1  12      201.57      259.66     60.49 o 
   1   1  12      412.10      458.99     60.49 o 
   2   1  12      270.37      258.70     36.74 o 
   3   1  12      170.23      167.05     34.88 o 
   4   1  12      859.39      837.13     62.98 o 
   5   1  12        3.22       11.73     68.56 o 
   6   1  12      196.26      237.94     72.59 o 
 -14   2  12      116.09      169.38     48.39 o 
 -13   2  12       87.95       28.23     36.30 o 
 -12   2  12        1.09        0.00     24.11 o 
 -11   2  12       93.10      103.55     26.98 o 
 -10   2  12      284.95      271.82     32.70 o 
  -9   2  12      595.48      715.44     43.58 o 
  -8   2  12      105.42      163.61     26.09 o 
  -7   2  12      487.51      477.59     34.88 o 
  -6   2  12       29.50       39.88     25.19 o 
  -5   2  12      389.58      394.28     40.33 o 
  -4   2  12      292.46      261.93     31.97 o 
  -3   2  12       21.41        7.26     20.13 o 
  -2   2  12        7.08       25.62     23.13 o 
  -1   2  12       52.02       23.72     23.13 o 
   0   2  12      256.01      309.41     56.46 o 
   1   2  12       72.04       87.71     28.09 o 
   2   2  12        1.11        7.17     25.19 o 
   3   2  12      156.54      174.45     54.44 o 
   4   2  12        0.08       42.16     56.46 o 
   5   2  12        2.96       24.20     48.39 o 
 -13   3  12       71.51       31.46     32.26 o 
 -12   3  12        8.46       22.40     25.19 o 
 -11   3  12        1.57        0.00     44.36 o 
 -10   3  12      149.99      140.30     80.66 o 
  -9   3  12      116.07       88.72     40.33 o 
  -8   3  12       87.09      173.41     44.36 o 
  -7   3  12       15.31        0.00     32.26 o 
  -6   3  12      465.66      430.62     38.42 o 
  -5   3  12      181.59      175.06     29.84 o 
  -4   3  12        3.84        0.00     22.28 o 
  -3   3  12       39.28       81.06     34.28 o 
  -2   3  12      239.27      199.45     50.41 o 
  -1   3  12      198.18      187.91     30.98 o 
   0   3  12       12.71        0.00     21.25 o 
   1   3  12      236.38      249.97     35.77 o 
   2   3  12      983.09      979.03     61.00 o 
   3   3  12      570.30      509.13     50.39 o 
   4   3  12     1396.07     1322.76    112.92 o 
 -14   4  12      194.29      227.43     37.79 o 
 -13   4  12      119.19       70.86     29.84 o 
 -12   4  12       26.00       32.90     26.09 o 
 -11   4  12       41.54       63.46     26.09 o 
 -10   4  12       76.28       78.42     25.19 o 
  -9   4  12      771.45      819.28     52.43 o 
  -8   4  12       77.59        0.00     32.26 o 
  -7   4  12       91.01       96.79     40.33 o 
  -6   4  12     1924.57     1931.42     69.82 o 
  -5   4  12       62.81       68.77     26.98 o 
  -4   4  12        1.54        0.00     24.20 o 
  -3   4  12       46.20       18.50     23.13 o 
  -2   4  12       60.95       77.68     26.98 o 
  -1   4  12       34.96       63.63     25.19 o 
   0   4  12      312.62      297.03     36.56 o 
   1   4  12        0.15        0.00     22.28 o 
   2   4  12      221.40      268.03     38.71 o 
   3   4  12      137.63      237.94     68.56 o 
   4   4  12      241.19      310.53     72.59 o 
 -14   5  12      119.98       99.59     32.70 o 
 -13   5  12        4.42        3.43     28.09 o 
 -12   5  12        6.58        0.00     25.19 o 
 -11   5  12       82.90       79.04     26.84 o 
 -10   5  12      264.10      247.77     34.28 o 
  -9   5  12       21.11        0.00     36.30 o 
  -8   5  12        7.32       32.26     36.30 o 
  -7   5  12       56.21       92.75     40.33 o 
  -6   5  12     1432.72     1463.84     66.54 o 
  -5   5  12        0.67       10.91     24.11 o 
  -4   5  12      845.30      768.57     52.24 o 
  -3   5  12       54.18       47.12     26.98 o 
  -2   5  12       29.21       42.23     32.26 o 
  -1   5  12        9.88        0.00     26.21 o 
   0   5  12       57.46       69.71     29.04 o 
   1   5  12       76.15      100.15     32.82 o 
   2   5  12       14.00       64.52     52.43 o 
   3   5  12       65.55       96.79     60.49 o 
 -14   6  12      228.08      235.59     40.69 o 
 -13   6  12      192.65      196.05     37.79 o 
 -12   6  12      229.47      230.78     35.77 o 
 -11   6  12      132.73      128.10     52.43 o 
 -10   6  12       14.61        0.00     36.30 o 
  -9   6  12       33.57      161.31     48.39 o 
  -8   6  12      152.66      141.15     44.36 o 
  -7   6  12     1803.57     1758.31     96.79 o 
  -6   6  12    20005.95    19576.34    347.34 o 
  -5   6  12     2270.50     2324.41     82.67 o 
  -4   6  12      141.04      128.14     29.84 o 
  -3   6  12      196.27      224.58     34.88 o 
  -2   6  12       18.18       20.40     24.11 o 
  -1   6  12      101.27       75.47     29.04 o 
   0   6  12      226.66      219.50     36.74 o 
   1   6  12       14.31        0.00     40.33 o 
   2   6  12       50.15      104.85     56.46 o 
 -14   7  12       89.29       56.99     31.97 o 
 -13   7  12       22.38        8.64     29.04 o 
 -12   7  12      275.06      239.09     34.88 o 
 -11   7  12       74.19       24.20     44.36 o 
 -10   7  12       10.19        0.00     40.33 o 
  -9   7  12       35.75        0.00     36.30 o 
  -8   7  12      367.50      483.94     64.52 o 
  -7   7  12      313.69      246.00     52.43 o 
  -6   7  12     1195.18     1219.86     62.54 o 
  -5   7  12        2.85       29.13     28.23 o 
  -4   7  12      170.64      163.72     30.98 o 
  -3   7  12      102.66       81.23     29.04 o 
  -2   7  12      217.28      213.73     36.74 o 
  -1   7  12      567.42      585.31     52.18 o 
   0   7  12       45.61       40.33     44.36 o 
   1   7  12       65.11       60.49     52.43 o 
 -14   8  12      178.60      192.42     40.69 o 
 -13   8  12      128.39      125.02     52.43 o 
 -12   8  12       48.53       40.33     48.39 o 
 -11   8  12      562.54      572.66     76.62 o 
 -10   8  12      167.13      169.38     52.43 o 
  -9   8  12      239.33      254.07     56.46 o 
  -8   8  12      129.34       76.62     44.36 o 
  -7   8  12      108.07      108.89     44.36 o 
  -6   8  12      332.05      386.41     42.77 o 
  -5   8  12      330.21      392.40     42.49 o 
  -4   8  12      536.25      534.66     48.23 o 
  -3   8  12      302.69      357.20     41.65 o 
  -2   8  12      530.03      489.90     54.44 o 
  -1   8  12       46.41       76.62     56.46 o 
   0   8  12       93.74      161.31     60.49 o 
 -14   9  12       54.14      165.35     60.49 o 
 -13   9  12       38.00        0.00     48.39 o 
 -12   9  12      100.17       96.79     52.43 o 
 -11   9  12       49.38        0.00     44.36 o 
 -10   9  12       40.27       16.13     40.33 o 
  -9   9  12        1.61        0.00     36.30 o 
  -8   9  12        7.37        0.00     36.30 o 
  -7   9  12       23.33       32.26     40.33 o 
  -6   9  12       49.21        0.00     36.30 o 
  -5   9  12       25.34       12.90     32.26 o 
  -4   9  12      189.90      190.12     36.30 o 
  -3   9  12       82.16       33.99     29.04 o 
  -2   9  12      585.41      532.33     84.69 o 
  -1   9  12      398.48      302.46     76.62 o 
 -13  10  12      437.65      443.61     76.62 o 
 -12  10  12        3.57        4.03     48.39 o 
 -11  10  12       98.10      205.67     60.49 o 
 -10  10  12      378.80      447.64     68.56 o 
  -9  10  12      473.89      451.67     68.56 o 
  -8  10  12      550.91      568.63     72.59 o 
  -7  10  12      112.33      112.92     48.39 o 
  -6  10  12      117.39        0.00     36.30 o 
  -5  10  12      120.30       85.06     30.98 o 
  -4  10  12        8.20       17.14     30.25 o 
  -3  10  12      360.27      487.97     84.69 o 
  -2  10  12       40.92        0.00     48.39 o 
 -12  11  12      102.40      116.95     56.46 o 
 -11  11  12       69.07        0.00     44.36 o 
 -10  11  12      140.54      120.98     52.43 o 
  -9  11  12       20.74       32.26     44.36 o 
  -8  11  12       77.37       80.66     48.39 o 
  -7  11  12      110.11       96.79     48.39 o 
  -6  11  12        1.07        0.00     40.33 o 
  -5  11  12      126.32       90.01     34.88 o 
  -4  11  12      135.84      169.38     60.49 o 
 -11  12  12      276.10      229.87     64.52 o 
 -10  12  12      170.82      129.05     56.46 o 
  -9  12  12      106.05      116.95     52.43 o 
  -8  12  12        1.22       76.62     48.39 o 
  -7  12  12       48.61        0.00     40.33 o 
  -6  12  12       18.36        0.00     40.33 o 
  -1 -14  13      114.06      119.18     37.85 o 
   0 -14  13      146.05      166.45     40.27 o 
   1 -14  13       69.06      172.61     43.96 o 
   2 -14  13        1.28        0.00     31.12 o 
   3 -14  13       84.20       95.58     30.08 o 
   4 -14  13       14.86       14.68     23.93 o 
  -4 -13  13       19.71        0.00     64.52 o 
  -3 -13  13       23.37        0.00     31.12 o 
  -2 -13  13        2.54        0.00     28.01 o 
  -1 -13  13        4.30       18.15     31.12 o 
   0 -13  13        0.56        0.00     28.47 o 
   1 -13  13       20.18       47.43     31.63 o 
   2 -13  13       91.00       85.68     30.18 o 
   3 -13  13        5.65        0.00     22.18 o 
   4 -13  13       44.90       63.31     27.99 o 
   5 -13  13      150.69      159.35     33.37 o 
  -5 -12  13        1.03       22.96     34.20 o 
  -4 -12  13       47.66        0.97     31.63 o 
  -3 -12  13       46.73       49.32     34.20 o 
  -2 -12  13       68.53      111.48     35.25 o 
  -1 -12  13      148.30      154.99     37.85 o 
   0 -12  13      185.74      203.60     42.34 o 
   1 -12  13      167.79      213.43     47.45 o 
   2 -12  13       79.68       69.75     26.33 o 
   3 -12  13       50.08       46.96     24.39 o 
   4 -12  13       55.19       95.95     27.15 o 
   5 -12  13       77.68      119.29     28.72 o 
   6 -12  13       22.50       31.53     26.37 o 
  -6 -11  13        6.59        0.00     72.59 o 
  -5 -11  13       11.81       21.57     34.28 o 
  -4 -11  13        3.24        0.00     28.23 o 
  -3 -11  13       62.88        6.78     29.84 o 
  -2 -11  13        7.76        0.00     68.56 o 
  -1 -11  13       13.45       16.13     30.53 o 
   0 -11  13      103.41      109.22     24.64 o 
   1 -11  13       59.94       46.28     22.75 o 
   2 -11  13      294.98      326.10     33.68 o 
   3 -11  13      175.83      184.98     29.50 o 
   4 -11  13      318.45      349.29     36.41 o 
   5 -11  13      397.20      451.18     40.39 o 
   6 -11  13        2.14       25.21     25.29 o 
  -7 -10  13      177.96      210.55     43.27 o 
  -6 -10  13      147.91      180.90     39.54 o 
  -5 -10  13       73.90       95.86     34.20 o 
  -4 -10  13       95.49       80.66     34.20 o 
  -3 -10  13     1107.00     1015.90    143.16 o 
  -2 -10  13      199.83      178.46     40.33 o 
  -1 -10  13      201.37      180.92     41.69 o 
   0 -10  13      238.24      305.03     30.68 o 
   1 -10  13       88.77       89.11     22.88 o 
   2 -10  13      260.34      292.21     31.22 o 
   3 -10  13      270.38      215.43     30.69 o 
   4 -10  13      197.67      153.80     28.49 o 
   5 -10  13       20.76       19.00     17.07 o 
   6 -10  13        9.31        0.00     34.20 o 
   7 -10  13       36.41      112.92     41.65 o 
  -8  -9  13       89.82      101.75     38.31 o 
  -7  -9  13       18.16        0.00     30.53 o 
  -6  -9  13        0.31       47.39     31.12 o 
  -5  -9  13        2.83        0.00     40.33 o 
  -4  -9  13      275.72      205.53     38.39 o 
  -3  -9  13      440.14      509.72     48.39 o 
  -2  -9  13       16.84        0.52     19.07 o 
  -1  -9  13       34.46       24.96     20.18 o 
   0  -9  13       12.91        4.03     19.88 o 
   1  -9  13       66.10       49.45     21.65 o 
   2  -9  13      489.60      425.65     49.86 o 
   3  -9  13       81.84       48.12     27.63 o 
   4  -9  13      612.27      603.11     41.89 o 
   5  -9  13        1.10        0.00     30.53 o 
   6  -9  13      191.46      224.19     43.96 o 
   7  -9  13      342.25      353.50     52.18 o 
  -9  -8  13       99.24      133.08     48.39 o 
  -8  -8  13      239.84      227.32    127.03 o 
  -7  -8  13      186.80      172.09     38.71 o 
  -6  -8  13       42.76       37.91     33.56 o 
  -5  -8  13      165.49      164.40     34.20 o 
  -4  -8  13     1998.48     2104.50     94.77 o 
  -3  -8  13      421.57      451.79     37.10 o 
  -2  -8  13      207.82      225.60     26.54 o 
  -1  -8  13      102.41      146.44     24.34 o 
   0  -8  13      161.91      161.23     31.35 o 
   1  -8  13       15.91        0.00     17.58 o 
   2  -8  13      617.93      557.02     36.99 o 
   3  -8  13      465.07      490.79     36.99 o 
   4  -8  13       79.54      102.06     38.31 o 
   5  -8  13      179.62      196.73     46.38 o 
   6  -8  13       53.87      111.77     37.24 o 
   7  -8  13       44.01       85.59     37.79 o 
 -10  -7  13      273.10      274.23     56.46 o 
  -9  -7  13      184.63      189.54     52.43 o 
  -8  -7  13       49.75        0.00     29.04 o 
  -7  -7  13        2.33        0.00     34.28 o 
  -6  -7  13      282.76      291.16     41.65 o 
  -5  -7  13      213.61      196.23     36.56 o 
  -4  -7  13     1902.83     2150.04     82.57 o 
  -3  -7  13        0.41        0.00     17.47 o 
  -2  -7  13       57.57       72.30     21.65 o 
  -1  -7  13       18.18        0.00     19.34 o 
   0  -7  13      497.15      474.06     34.99 o 
   1  -7  13       37.35       70.63     22.40 o 
   2  -7  13       21.97       42.45     19.88 o 
   3  -7  13        8.24       27.70     28.47 o 
   4  -7  13      331.86      331.23     46.25 o 
   5  -7  13      272.71      311.30     44.57 o 
   6  -7  13      137.14      124.21     40.27 o 
   7  -7  13      600.11      573.35     60.08 o 
 -11  -6  13       48.03       68.56     40.33 o 
 -10  -6  13        0.88       16.13     36.30 o 
  -9  -6  13      157.08      213.74     48.39 o 
  -8  -6  13       78.73       99.48     32.82 o 
  -7  -6  13       16.05        0.00     62.51 o 
  -6  -6  13      519.26      577.80     48.39 o 
  -5  -6  13        7.41        0.00     17.34 o 
  -4  -6  13      616.33      718.39     38.32 o 
  -3  -6  13      654.62      715.01     66.54 o 
  -2  -6  13      716.44      683.22     37.42 o 
  -1  -6  13      131.55       73.40     21.51 o 
   0  -6  13     3315.07     3383.07     76.88 o 
   1  -6  13       64.26       71.63     29.24 o 
   2  -6  13      334.65      329.82     42.50 o 
   3  -6  13      212.22      173.00     35.77 o 
   4  -6  13      774.20      682.94     57.17 o 
   5  -6  13        0.67       23.14     30.53 o 
   6  -6  13      133.73      140.73     40.69 o 
   7  -6  13       11.23       26.59     52.43 o 
 -11  -5  13      239.11      250.03     52.43 o 
 -10  -5  13      170.24      225.84     52.43 o 
  -9  -5  13      209.18      326.66     52.43 o 
  -8  -5  13       50.28       44.36     36.30 o 
  -7  -5  13      555.37      517.82     47.48 o 
  -6  -5  13       95.72      131.52     24.20 o 
  -5  -5  13       81.79       62.52     20.04 o 
  -4  -5  13      135.45      192.65     32.08 o 
  -3  -5  13       91.80       70.77     29.99 o 
  -2  -5  13       29.10       27.36     17.58 o 
  -1  -5  13       13.78       21.17     17.47 o 
   0  -5  13      356.29      332.81     40.27 o 
   1  -5  13      146.92      146.50     34.20 o 
   2  -5  13       50.17       31.66     24.86 o 
   3  -5  13      166.21      174.94     35.77 o 
   4  -5  13      252.79      179.17     36.56 o 
   5  -5  13      235.60      247.63     41.65 o 
   6  -5  13        0.53       19.81     30.53 o 
   7  -5  13       74.60      122.79     39.54 o 
 -12  -4  13       27.72        0.00     36.30 o 
 -11  -4  13      132.80      169.38     48.39 o 
 -10  -4  13        2.44       28.23     32.26 o 
  -9  -4  13       30.08       24.20     32.26 o 
  -8  -4  13      754.88      963.84     72.59 o 
  -7  -4  13      139.46      159.00     24.34 o 
  -6  -4  13      229.59      234.70     37.83 o 
  -5  -4  13      401.81      399.25     40.92 o 
  -4  -4  13      620.15      610.55     34.99 o 
  -3  -4  13      404.71      400.29     27.81 o 
  -2  -4  13      185.14      207.02     23.47 o 
  -1  -4  13     1228.22     1243.92    108.89 o 
   0  -4  13     1978.03     2053.24    100.82 o 
   1  -4  13      713.47      771.74    157.28 o 
   2  -4  13      342.78      372.78     68.56 o 
   3  -4  13      417.68      395.59     45.45 o 
   4  -4  13      535.91      536.36     68.56 o 
   5  -4  13       88.65      116.95     44.36 o 
   6  -4  13      111.62       36.30     44.36 o 
   7  -4  13       33.23       44.36     44.36 o 
 -12  -3  13       65.60       84.69     44.36 o 
 -11  -3  13       12.23      100.82     40.33 o 
 -10  -3  13     1697.21     1810.73    104.85 o 
  -9  -3  13     1856.92     1782.50     96.79 o 
  -8  -3  13     1550.68     1655.38     61.26 o 
  -7  -3  13      514.22      511.03     33.96 o 
  -6  -3  13        8.01        0.00     13.53 o 
  -5  -3  13       74.32       32.09     16.97 o 
  -4  -3  13       37.01       42.34     17.47 o 
  -3  -3  13      416.96      328.34     29.86 o 
  -2  -3  13       52.38       74.06     28.01 o 
  -1  -3  13      164.64      194.56     31.63 o 
   0  -3  13       18.68        6.37     21.97 o 
   1  -3  13        5.27       10.61     24.38 o 
   2  -3  13        1.14        0.00     28.23 o 
   3  -3  13      164.16      149.93     46.38 o 
   4  -3  13       28.49       29.70     38.31 o 
   5  -3  13        7.95        0.00     29.04 o 
   6  -3  13      128.09      131.23     44.36 o 
 -13  -2  13        1.48        0.00     36.30 o 
 -12  -2  13      126.37       92.75     40.33 o 
 -11  -2  13       73.06      133.08     44.36 o 
 -10  -2  13       28.19       36.30     32.26 o 
  -9  -2  13       70.70       84.69     25.66 o 
  -8  -2  13      333.50      354.66     74.61 o 
  -7  -2  13      420.67      423.45     40.27 o 
  -6  -2  13      356.91      354.87     28.79 o 
  -5  -2  13     1860.05     1784.64     50.54 o 
  -4  -2  13       25.78       39.07     17.34 o 
  -3  -2  13     2124.04     1973.01     73.61 o 
  -2  -2  13      113.21      126.01     30.53 o 
  -1  -2  13     1848.71     1972.96     75.58 o 
   0  -2  13      607.83      705.74     64.52 o 
   1  -2  13      552.22      569.60     48.39 o 
   2  -2  13      855.07      881.84     55.13 o 
   3  -2  13      161.97      170.71     46.38 o 
   4  -2  13      166.74      127.44     38.31 o 
   5  -2  13       75.33       52.79     30.98 o 
   6  -2  13      141.64      169.62     39.62 o 
 -13  -1  13      213.52      302.46     56.46 o 
 -12  -1  13      205.80      173.41     48.39 o 
 -11  -1  13      157.65      112.92     40.33 o 
 -10  -1  13       65.90       76.62     28.23 o 
  -9  -1  13      184.94      210.20     29.84 o 
  -8  -1  13      232.09      201.64     40.33 o 
  -7  -1  13        2.43        0.00     19.42 o 
  -6  -1  13      202.57      224.89     24.89 o 
  -5  -1  13      143.66      226.86     23.01 o 
  -4  -1  13      402.08      452.18     52.43 o 
  -3  -1  13      282.79      286.64     35.77 o 
  -2  -1  13      458.18      479.90     56.46 o 
  -1  -1  13      105.02       41.22     25.19 o 
   0  -1  13        8.72       28.87     28.23 o 
   1  -1  13        4.92       17.25     23.82 o 
   2  -1  13       93.72      141.15     50.41 o 
   3  -1  13      282.06      264.48     41.65 o 
   4  -1  13       98.89       99.64     33.86 o 
   5  -1  13      131.39      102.43     34.88 o 
   6  -1  13       13.19        4.61     29.04 o 
 -13   0  13       40.88       36.30     40.33 o 
 -12   0  13       74.34       12.10     36.30 o 
 -11   0  13        5.06        0.00     24.11 o 
 -10   0  13      169.09      135.40     34.28 o 
  -9   0  13      187.86      179.23     52.43 o 
  -8   0  13       60.74       40.33     22.81 o 
  -7   0  13        3.89        0.00     26.13 o 
  -6   0  13      212.20      268.18     40.40 o 
  -5   0  13        8.13        9.98     26.09 o 
  -4   0  13       89.64      162.19     29.04 o 
  -3   0  13     1930.74     1810.73     88.72 o 
  -2   0  13      340.50      374.32     39.62 o 
  -1   0  13      851.81      883.06     54.25 o 
   0   0  13        1.52        4.74     23.13 o 
   1   0  13      391.04      374.81     40.69 o 
   2   0  13      385.69      332.79     41.65 o 
   3   0  13      210.74      247.32     46.38 o 
   4   0  13      222.21      280.87     41.65 o 
   5   0  13      385.17      388.56     50.39 o 
 -14   1  13        9.08       28.23     40.33 o 
 -13   1  13      154.79      209.71     48.39 o 
 -12   1  13      130.29      115.70     70.57 o 
 -11   1  13      240.69      281.75     62.51 o 
 -10   1  13      241.96      320.69     35.56 o 
  -9   1  13       73.77       72.14     36.30 o 
  -8   1  13     1153.46     1148.80     51.09 o 
  -7   1  13      161.22      213.72     26.98 o 
  -6   1  13       51.01       77.47     26.09 o 
  -5   1  13       97.63       45.97     26.84 o 
  -4   1  13       41.71       50.30     26.09 o 
  -3   1  13        0.24        0.00     32.26 o 
  -2   1  13        0.76       21.51     23.82 o 
  -1   1  13      630.83      624.99     50.39 o 
   0   1  13      177.65      157.34     30.98 o 
   1   1  13        5.77       45.17     26.84 o 
   2   1  13        4.04        0.00     25.19 o 
   3   1  13       48.98        0.00     26.98 o 
   4   1  13        5.21        0.00     26.09 o 
   5   1  13      199.69      204.48     76.62 o 
 -14   2  13      124.44      177.44     48.39 o 
 -13   2  13        0.00        0.00     25.19 o 
 -12   2  13        3.87       20.16     48.39 o 
 -11   2  13        8.18       17.92     25.19 o 
 -10   2  13        5.43       37.30     20.75 o 
  -9   2  13      346.06      386.93     36.74 o 
  -8   2  13        6.55        2.30     19.36 o 
  -7   2  13      100.65      112.92     36.30 o 
  -6   2  13       15.69       27.59     26.09 o 
  -5   2  13      110.10      108.89     28.09 o 
  -4   2  13      167.59      172.77     31.97 o 
  -3   2  13      206.64      268.28     72.59 o 
  -2   2  13      123.25       78.24     32.26 o 
  -1   2  13      471.62      511.68     45.45 o 
   0   2  13      306.75      323.12     68.56 o 
   1   2  13       90.93       84.49     28.09 o 
   2   2  13        2.05        0.00     25.19 o 
   3   2  13      644.15      721.20     60.08 o 
   4   2  13      690.05      496.99     53.29 o 
 -14   3  13      418.20      383.12     60.49 o 
 -13   3  13      113.20       68.56     48.39 o 
 -12   3  13      266.81      250.03     52.43 o 
 -11   3  13      450.25      512.17     64.52 o 
 -10   3  13      154.08      152.66     28.09 o 
  -9   3  13       78.40       75.28     25.19 o 
  -8   3  13      359.32      354.89     56.46 o 
  -7   3  13       87.51       76.62     36.30 o 
  -6   3  13       20.43       25.99     25.19 o 
  -5   3  13      105.85      161.24     44.36 o 
  -4   3  13      165.10      179.14     31.97 o 
  -3   3  13        0.63        0.00     22.28 o 
  -2   3  13       10.55       32.74     24.11 o 
  -1   3  13      150.49      120.56     29.04 o 
   0   3  13      132.65      118.88     31.97 o 
   1   3  13       38.22       43.40     46.38 o 
   2   3  13        0.01       58.84     29.84 o 
   3   3  13        7.85        2.30     29.04 o 
   4   3  13       15.25       32.26     48.39 o 
 -14   4  13       70.47        7.49     29.04 o 
 -13   4  13        1.37        0.00     25.19 o 
 -12   4  13        4.72        0.00     22.28 o 
 -11   4  13      274.40      289.01     50.41 o 
 -10   4  13      418.83      395.22     60.49 o 
  -9   4  13      409.25      342.79     56.46 o 
  -8   4  13       52.28        0.00     32.26 o 
  -7   4  13       31.69        0.00     32.26 o 
  -6   4  13       14.18       36.30     38.31 o 
  -5   4  13      341.81      356.69     78.64 o 
  -4   4  13      115.43      146.51     29.04 o 
  -3   4  13        4.02        5.80     22.28 o 
  -2   4  13       41.50       28.45     26.21 o 
  -1   4  13       57.51       74.20     32.26 o 
   0   4  13       28.94       40.75     26.09 o 
   1   4  13       36.00       42.75     26.84 o 
   2   4  13      672.39      591.32    129.05 o 
   3   4  13       74.18        0.00     48.39 o 
 -14   5  13        3.17        0.00     28.09 o 
 -13   5  13      103.76      146.94     33.86 o 
 -12   5  13       28.08        8.70     26.09 o 
 -11   5  13      417.12      435.54     64.52 o 
 -10   5  13       19.35        0.00     40.33 o 
  -9   5  13      316.66      294.40     56.46 o 
  -8   5  13      467.59      544.43     68.56 o 
  -7   5  13      988.53     1052.56     80.66 o 
  -6   5  13       42.92       56.25     26.98 o 
  -5   5  13     2109.84     2118.83    112.92 o 
  -4   5  13       26.99       28.23     34.28 o 
  -3   5  13        3.17       18.98     24.11 o 
  -2   5  13      378.60      297.35     38.71 o 
  -1   5  13       44.20       55.88     29.04 o 
   0   5  13       70.61       64.16     29.84 o 
   1   5  13       26.69       25.89     26.98 o 
   2   5  13        3.39       28.23     48.39 o 
 -14   6  13       13.85       21.57     31.97 o 
 -13   6  13       68.70       56.46     30.98 o 
 -12   6  13       16.11       36.30     44.36 o 
 -11   6  13       21.96        4.03     40.33 o 
 -10   6  13       42.88       20.16     40.33 o 
  -9   6  13        4.15       48.39     40.33 o 
  -8   6  13       78.92      100.82     44.36 o 
  -7   6  13     1033.90      967.88     76.62 o 
  -6   6  13       31.38       46.38     28.52 o 
  -5   6  13       77.11       62.91     68.56 o 
  -4   6  13      610.70      568.12     49.36 o 
  -3   6  13      173.69      209.20     34.88 o 
  -2   6  13      147.74      179.04     34.88 o 
  -1   6  13      693.27      745.10     60.49 o 
   0   6  13      118.63      105.91     31.97 o 
   1   6  13      289.57      302.46     72.59 o 
 -14   7  13      130.58      169.38     64.52 o 
 -13   7  13      182.11      290.36     68.56 o 
 -12   7  13      533.24      592.82     76.62 o 
 -11   7  13      163.27      258.10     60.49 o
[truncated: 70,852 more chars]
